# Supplementary material for: ADIPOR1 deficiency-induced suppression of retinal ELOVL2 and docosahexaenoic acid levels during photoreceptor degeneration and visual loss
Source: Cell Death Dis. 2021 May 7;12(5):458. doi: 10.1038/s41419-021-03741-5 (PMC8105316; doi:10.1038/s41419-021-03741-5)
Supplement: Supplementary file 5 — data set [file 41419_2021_3741_MOESM5_ESM.xlsx]

## Sheet: Fig1E
Fig 1E
mRNA
adipor1
P3	P10	3W	5W	7W	10W
1	2.94904	7.05187	6.90738	6.42616	6.03418
1.08271	2.90912	6.88804	6.95635	6.49006	7.21756
1.24395	3.0423	6.65219	5.95898	6.34695	6.23491
1.10361	2.81358	6.40777	6.0754	6.02902	6.96946
1.19914	3.03247	6.71525	6.1639	7.09282	6.28914

## Sheet: Fig1F
Fig 1F
mRNA
adipor1
P3	P10	3W	5W	7W	10W
1	1.39585	1.90502	3.93445	3.11684	3.53379
1.01776	1.40941	2.58348	3.55597	3.46193	3.54051
0.852601	1.55518	2.85606	3.31344	3.59073	4.11485
1.11253	1.59146	2.5282	2.88161	3.48336	3.96529
1.0621	1.18588	2.82352	4.76401	3.39829	3.10109

## Sheet: Fig2A
Fig 2A
		WT	a wave amptitude						Hetero	a wave amptitude						KO	a wave amptitude
		-2.1	-0.6	0.4	1.9	2.9			-2.1	-0.6	0.4	1.9	2.9			-2.1	-0.6	0.4	1.9	2.9
	0	-0.13525	-0.048	0.024	-0.023	0.012		0	-0.052	-0.023	0.01	-0.025	-0.016		0	-0.0445	0.006	-0.015	-0.006	-0.011
	0.0001	-0.13525	-0.0485	0.024	-0.024	0.012		0.0001	-0.052	-0.024	0.01	-0.026	-0.019		0.0001	-0.0445	0.006	-0.015	-0.006	-0.011
	0.0002	-0.13537	-0.048	0.025	-0.024	0.012		0.0002	-0.0525	-0.024	0.01	-0.026	-0.022		0.0002	-0.0445	0.006	-0.014	-0.007	-0.011
	0.0003	-0.13462	-0.0475	0.025	-0.022	0.014		0.0003	-0.052	-0.024	0.011	-0.024	-0.023		0.0003	-0.0435	0.0065	-0.014	-0.006	-0.009
	0.0004	-0.13325	-0.0465	0.026	-0.014	0.024		0.0004	-0.051	-0.023	0.012	-0.016	-0.017		0.0004	-0.042	0.0075	-0.013	0	0
	0.0005	-0.1325	-0.0465	0.025	0.001	0.041		0.0005	-0.051	-0.024	0.012	0	-0.003		0.0005	-0.0405	0.0085	-0.013	0.012	0.013
	0.0006	-0.13287	-0.047	0.024	0.017	0.057		0.0006	-0.052	-0.025	0.01	0.015	0.01		0.0006	-0.04	0.009	-0.014	0.026	0.028
	0.0007	-0.13437	-0.0485	0.021	0.027	0.064		0.0007	-0.0535	-0.026	0.009	0.026	0.016		0.0007	-0.04	0.0085	-0.014	0.037	0.034
	0.0008	-0.136	-0.051	0.018	0.028	0.06		0.0008	-0.055	-0.029	0.007	0.029	0.008		0.0008	-0.041	0.008	-0.015	0.04	0.031
	0.0009	-0.13737	-0.052	0.015	0.022	0.044		0.0009	-0.056	-0.03	0.007	0.025	-0.008		0.0009	-0.042	0.0075	-0.015	0.037	0.016
	0.001	-0.13862	-0.0525	0.014	0.01	0.021		0.001	-0.0565	-0.031	0.008	0.013	-0.035		0.001	-0.0435	0.0065	-0.016	0.029	-0.004
	0.0011	-0.13925	-0.052	0.014	-0.002	-0.006		0.0011	-0.0565	-0.03	0.008	0.002	-0.064		0.0011	-0.044	0.006	-0.016	0.018	-0.03
	0.0012	-0.1395	-0.051	0.013	-0.017	-0.034		0.0012	-0.056	-0.029	0.01	-0.011	-0.092		0.0012	-0.0445	0.005	-0.016	0.006	-0.053
	0.0013	-0.13912	-0.0495	0.014	-0.029	-0.058		0.0013	-0.0555	-0.029	0.011	-0.022	-0.116		0.0013	-0.0445	0.0045	-0.016	-0.002	-0.075
	0.0014	-0.139	-0.0485	0.015	-0.038	-0.079		0.0014	-0.0555	-0.028	0.012	-0.031	-0.132		0.0014	-0.0445	0.004	-0.015	-0.011	-0.09
	0.0015	-0.13862	-0.0475	0.016	-0.045	-0.092		0.0015	-0.0555	-0.028	0.011	-0.037	-0.143		0.0015	-0.044	0.004	-0.016	-0.016	-0.099
	0.0016	-0.1385	-0.0465	0.016	-0.048	-0.1		0.0016	-0.0555	-0.028	0.012	-0.04	-0.145		0.0016	-0.0435	0.004	-0.015	-0.021	-0.102
	0.0017	-0.13825	-0.046	0.017	-0.05	-0.102		0.0017	-0.055	-0.029	0.012	-0.041	-0.141		0.0017	-0.043	0.0035	-0.016	-0.021	-0.099
	0.0018	-0.138	-0.0455	0.018	-0.049	-0.099		0.0018	-0.055	-0.029	0.013	-0.04	-0.132		0.0018	-0.042	0.004	-0.015	-0.022	-0.093
	0.0019	-0.13787	-0.0455	0.017	-0.048	-0.093		0.0019	-0.055	-0.029	0.014	-0.038	-0.121		0.0019	-0.0415	0.0035	-0.015	-0.02	-0.084
	0.002	-0.13787	-0.045	0.017	-0.046	-0.085		0.002	-0.055	-0.029	0.014	-0.036	-0.109		0.002	-0.0415	0.004	-0.015	-0.019	-0.074
	0.0021	-0.13775	-0.045	0.017	-0.044	-0.077		0.0021	-0.0545	-0.029	0.015	-0.034	-0.099		0.0021	-0.041	0.004	-0.015	-0.017	-0.063
	0.0022	-0.1375	-0.045	0.016	-0.042	-0.071		0.0022	-0.054	-0.029	0.016	-0.033	-0.093		0.0022	-0.0415	0.0045	-0.015	-0.016	-0.053
	0.0023	-0.13762	-0.045	0.016	-0.04	-0.068		0.0023	-0.054	-0.03	0.017	-0.031	-0.093		0.0023	-0.0415	0.005	-0.015	-0.015	-0.044
	0.0024	-0.13762	-0.0455	0.015	-0.04	-0.071		0.0024	-0.0535	-0.03	0.018	-0.031	-0.1		0.0024	-0.042	0.0055	-0.016	-0.013	-0.037
	0.0025	-0.13762	-0.0455	0.015	-0.04	-0.082		0.0025	-0.054	-0.029	0.018	-0.03	-0.114		0.0025	-0.042	0.0055	-0.017	-0.013	-0.033
	0.0026	-0.13775	-0.046	0.014	-0.041	-0.1		0.0026	-0.0545	-0.029	0.018	-0.032	-0.14		0.0026	-0.0425	0.0055	-0.018	-0.011	-0.031
	0.0027	-0.13762	-0.0465	0.014	-0.044	-0.128		0.0027	-0.0545	-0.029	0.017	-0.035	-0.175		0.0027	-0.0425	0.006	-0.017	-0.012	-0.031
	0.0028	-0.13737	-0.0465	0.013	-0.048	-0.168		0.0028	-0.055	-0.029	0.016	-0.04	-0.22		0.0028	-0.043	0.006	-0.017	-0.012	-0.035
	0.0029	-0.13725	-0.0465	0.012	-0.053	-0.213		0.0029	-0.055	-0.029	0.015	-0.047	-0.276		0.0029	-0.043	0.0065	-0.017	-0.013	-0.041
	0.003	-0.13687	-0.046	0.011	-0.06	-0.273		0.003	-0.056	-0.028	0.014	-0.057	-0.336		0.003	-0.043	0.007	-0.018	-0.015	-0.048
	0.0031	-0.1365	-0.0455	0.01	-0.071	-0.334		0.0031	-0.056	-0.029	0.012	-0.069	-0.408		0.0031	-0.0435	0.007	-0.018	-0.017	-0.057
	0.0032	-0.136	-0.045	0.008	-0.082	-0.406		0.0032	-0.056	-0.028	0.009	-0.083	-0.474		0.0032	-0.0435	0.0075	-0.019	-0.02	-0.069
	0.0033	-0.13587	-0.045	0.006	-0.097	-0.475		0.0033	-0.0565	-0.029	0.007	-0.101	-0.548		0.0033	-0.0435	0.008	-0.02	-0.022	-0.079
	0.0034	-0.1355	-0.045	0.003	-0.114	-0.549		0.0034	-0.0565	-0.029	0.003	-0.12	-0.613		0.0034	-0.0435	0.0085	-0.021	-0.026	-0.092
	0.0035	-0.13575	-0.0455	0	-0.134	-0.619		0.0035	-0.057	-0.029	0	-0.144	-0.677		0.0035	-0.0435	0.0085	-0.022	-0.03	-0.102
	0.0036	-0.1355	-0.0455	-0.001	-0.158	-0.682		0.0036	-0.0575	-0.03	-0.005	-0.168	-0.733		0.0036	-0.0435	0.009	-0.023	-0.034	-0.113
	0.0037	-0.13562	-0.046	-0.006	-0.184	-0.744		0.0037	-0.058	-0.029	-0.01	-0.199	-0.78		0.0037	-0.044	0.0095	-0.024	-0.039	-0.122
	0.0038	-0.13587	-0.047	-0.01	-0.214	-0.792		0.0038	-0.0585	-0.03	-0.016	-0.229	-0.822		0.0038	-0.0445	0.01	-0.026	-0.044	-0.129
	0.0039	-0.13587	-0.0475	-0.015	-0.244	-0.837		0.0039	-0.059	-0.029	-0.022	-0.262	-0.851		0.0039	-0.0445	0.0105	-0.027	-0.05	-0.136
	0.004	-0.136	-0.048	-0.02	-0.28	-0.87		0.004	-0.059	-0.03	-0.03	-0.298	-0.876		0.004	-0.0445	0.0105	-0.029	-0.056	-0.14
	0.0041	-0.13587	-0.049	-0.026	-0.313	-0.897		0.0041	-0.059	-0.029	-0.037	-0.333	-0.892		0.0041	-0.044	0.011	-0.03	-0.064	-0.144
	0.0042	-0.13587	-0.05	-0.032	-0.352	-0.914		0.0042	-0.059	-0.03	-0.044	-0.373	-0.901		0.0042	-0.044	0.011	-0.032	-0.071	-0.146
	0.0043	-0.1355	-0.0505	-0.038	-0.388	-0.925		0.0043	-0.059	-0.03	-0.052	-0.408	-0.904		0.0043	-0.0435	0.011	-0.033	-0.079	-0.147
	0.0044	-0.13525	-0.0515	-0.045	-0.426	-0.929		0.0044	-0.059	-0.03	-0.059	-0.448	-0.903		0.0044	-0.0435	0.01	-0.035	-0.086	-0.148
	0.0045	-0.135	-0.0525	-0.052	-0.464	-0.928		0.0045	-0.059	-0.031	-0.069	-0.484	-0.899		0.0045	-0.0435	0.0095	-0.037	-0.093	-0.148
	0.0046	-0.13487	-0.0535	-0.06	-0.499	-0.924		0.0046	-0.0595	-0.031	-0.077	-0.521	-0.892		0.0046	-0.0435	0.009	-0.038	-0.1	-0.147
	0.0047	-0.13475	-0.055	-0.067	-0.537	-0.917		0.0047	-0.0595	-0.032	-0.088	-0.557	-0.883		0.0047	-0.0435	0.0085	-0.04	-0.106	-0.145
	0.0048	-0.13437	-0.056	-0.076	-0.568	-0.907		0.0048	-0.06	-0.032	-0.098	-0.59	-0.873		0.0048	-0.0435	0.008	-0.041	-0.113	-0.144
	0.0049	-0.13437	-0.0575	-0.084	-0.601	-0.896		0.0049	-0.06	-0.033	-0.108	-0.623	-0.861		0.0049	-0.0435	0.0075	-0.043	-0.118	-0.142
	0.005	-0.1345	-0.0585	-0.093	-0.628	-0.884		0.005	-0.06	-0.034	-0.118	-0.65	-0.85		0.005	-0.0435	0.007	-0.045	-0.124	-0.14
	0.0051	-0.1345	-0.0595	-0.103	-0.653	-0.871		0.0051	-0.06	-0.035	-0.127	-0.678	-0.838		0.0051	-0.044	0.0065	-0.047	-0.129	-0.137
	0.0052	-0.1345	-0.061	-0.112	-0.675	-0.858		0.0052	-0.0595	-0.037	-0.137	-0.699	-0.827		0.0052	-0.044	0.006	-0.049	-0.133	-0.135
	0.0053	-0.13487	-0.0625	-0.123	-0.693	-0.845		0.0053	-0.0595	-0.039	-0.146	-0.72	-0.816		0.0053	-0.0445	0.0055	-0.05	-0.138	-0.132
	0.0054	-0.13525	-0.064	-0.133	-0.709	-0.834		0.0054	-0.0595	-0.041	-0.157	-0.737	-0.806		0.0054	-0.045	0.005	-0.052	-0.141	-0.13
	0.0055	-0.1355	-0.066	-0.144	-0.72	-0.822		0.0055	-0.06	-0.042	-0.165	-0.75	-0.797		0.0055	-0.045	0.0045	-0.053	-0.145	-0.128
	0.0056	-0.13562	-0.068	-0.155	-0.729	-0.812		0.0056	-0.06	-0.043	-0.174	-0.761	-0.788		0.0056	-0.0455	0.004	-0.056	-0.147	-0.125
	0.0057	-0.13587	-0.0695	-0.165	-0.734	-0.802		0.0057	-0.06	-0.044	-0.184	-0.768	-0.781		0.0057	-0.045	0.004	-0.057	-0.149	-0.123
	0.0058	-0.13575	-0.071	-0.177	-0.737	-0.793		0.0058	-0.06	-0.045	-0.193	-0.774	-0.773		0.0058	-0.045	0.0035	-0.059	-0.15	-0.121
	0.0059	-0.13562	-0.0725	-0.187	-0.738	-0.785		0.0059	-0.06	-0.047	-0.204	-0.777	-0.767		0.0059	-0.045	0.0035	-0.061	-0.151	-0.119
	0.006	-0.13575	-0.074	-0.199	-0.737	-0.778		0.006	-0.06	-0.048	-0.215	-0.778	-0.76		0.006	-0.045	0.003	-0.063	-0.152	-0.118
	0.0061	-0.13587	-0.076	-0.209	-0.735	-0.771		0.0061	-0.06	-0.05	-0.227	-0.777	-0.755		0.0061	-0.0455	0.0025	-0.065	-0.153	-0.117
	0.0062	-0.13562	-0.077	-0.221	-0.731	-0.764		0.0062	-0.0595	-0.052	-0.239	-0.775	-0.749		0.0062	-0.0455	0.002	-0.067	-0.154	-0.115
	0.0063	-0.13537	-0.078	-0.23	-0.726	-0.758		0.0063	-0.059	-0.053	-0.25	-0.772	-0.744		0.0063	-0.0455	0.001	-0.07	-0.155	-0.115
	0.0064	-0.13425	-0.0775	-0.239	-0.721	-0.753		0.0064	-0.058	-0.054	-0.261	-0.768	-0.739		0.0064	-0.0455	0.0005	-0.071	-0.155	-0.114
	0.0065	-0.133	-0.077	-0.248	-0.714	-0.747		0.0065	-0.057	-0.055	-0.271	-0.764	-0.735		0.0065	-0.045	0	-0.073	-0.155	-0.114
	0.0066	-0.132	-0.0765	-0.256	-0.707	-0.741		0.0066	-0.0555	-0.056	-0.283	-0.759	-0.731		0.0066	-0.045	0	-0.075	-0.155	-0.114
	0.0067	-0.13162	-0.077	-0.266	-0.7	-0.736		0.0067	-0.055	-0.058	-0.294	-0.754	-0.727		0.0067	-0.045	-0.001	-0.077	-0.154	-0.113
	0.0068	-0.13162	-0.078	-0.276	-0.693	-0.731		0.0068	-0.055	-0.06	-0.307	-0.748	-0.724		0.0068	-0.045	-0.0015	-0.079	-0.153	-0.113
	0.0069	-0.132	-0.08	-0.287	-0.685	-0.727		0.0069	-0.055	-0.063	-0.319	-0.743	-0.72		0.0069	-0.045	-0.002	-0.081	-0.152	-0.113
	0.007	-0.13262	-0.082	-0.298	-0.679	-0.723		0.007	-0.055	-0.066	-0.333	-0.737	-0.716		0.007	-0.045	-0.003	-0.084	-0.15	-0.113
	0.0071	-0.13325	-0.084	-0.31	-0.672	-0.719		0.0071	-0.055	-0.069	-0.346	-0.731	-0.712		0.0071	-0.044	-0.0035	-0.085	-0.148	-0.113
	0.0072	-0.13387	-0.087	-0.321	-0.666	-0.716		0.0072	-0.0555	-0.073	-0.358	-0.726	-0.709		0.0072	-0.0435	-0.004	-0.087	-0.147	-0.112
	0.0073	-0.13425	-0.089	-0.331	-0.66	-0.713		0.0073	-0.056	-0.075	-0.37	-0.721	-0.706		0.0073	-0.043	-0.004	-0.088	-0.146	-0.112
	0.0074	-0.13437	-0.0915	-0.341	-0.654	-0.71		0.0074	-0.0565	-0.078	-0.38	-0.715	-0.703		0.0074	-0.0425	-0.004	-0.09	-0.144	-0.111
	0.0075	-0.13437	-0.0935	-0.35	-0.648	-0.708		0.0075	-0.057	-0.081	-0.392	-0.71	-0.7		0.0075	-0.0415	-0.004	-0.092	-0.143	-0.112
	0.0076	-0.13425	-0.0955	-0.36	-0.643	-0.706		0.0076	-0.0575	-0.084	-0.401	-0.706	-0.697		0.0076	-0.041	-0.0045	-0.093	-0.143	-0.111
	0.0077	-0.13425	-0.097	-0.368	-0.638	-0.703		0.0077	-0.058	-0.086	-0.411	-0.702	-0.694		0.0077	-0.0405	-0.0045	-0.095	-0.142	-0.111
	0.0078	-0.134	-0.0985	-0.376	-0.633	-0.7		0.0078	-0.0585	-0.088	-0.419	-0.698	-0.691		0.0078	-0.0395	-0.005	-0.096	-0.141	-0.111
	0.0079	-0.13412	-0.1	-0.383	-0.628	-0.696		0.0079	-0.0585	-0.09	-0.429	-0.695	-0.687		0.0079	-0.039	-0.005	-0.098	-0.14	-0.111
	0.008	-0.13412	-0.1015	-0.391	-0.624	-0.691		0.008	-0.0585	-0.092	-0.438	-0.692	-0.684		0.008	-0.0385	-0.0055	-0.099	-0.139	-0.112
	0.0081	-0.13412	-0.1035	-0.397	-0.62	-0.687		0.0081	-0.0585	-0.094	-0.446	-0.69	-0.68		0.0081	-0.039	-0.006	-0.101	-0.138	-0.112
	0.0082	-0.13412	-0.1055	-0.403	-0.616	-0.682		0.0082	-0.0585	-0.096	-0.456	-0.687	-0.677		0.0082	-0.0395	-0.0065	-0.102	-0.137	-0.113
	0.0083	-0.1345	-0.1075	-0.409	-0.612	-0.678		0.0083	-0.059	-0.098	-0.464	-0.685	-0.673		0.0083	-0.0405	-0.007	-0.104	-0.137	-0.113
	0.0084	-0.13425	-0.11	-0.415	-0.608	-0.673		0.0084	-0.0595	-0.101	-0.473	-0.682	-0.669		0.0084	-0.0405	-0.0075	-0.106	-0.136	-0.113
	0.0085	-0.13437	-0.112	-0.421	-0.604	-0.669		0.0085	-0.0595	-0.103	-0.481	-0.68	-0.665		0.0085	-0.041	-0.0075	-0.107	-0.135	-0.113
	0.0086	-0.13475	-0.114	-0.427	-0.6	-0.666		0.0086	-0.06	-0.106	-0.49	-0.677	-0.662		0.0086	-0.0415	-0.0075	-0.109	-0.135	-0.112
	0.0087	-0.13475	-0.116	-0.432	-0.597	-0.662		0.0087	-0.0605	-0.108	-0.497	-0.675	-0.658		0.0087	-0.0415	-0.0075	-0.11	-0.134	-0.112
	0.0088	-0.135	-0.118	-0.437	-0.593	-0.659		0.0088	-0.061	-0.111	-0.504	-0.673	-0.654		0.0088	-0.0415	-0.008	-0.112	-0.133	-0.111
	0.0089	-0.135	-0.1195	-0.441	-0.589	-0.656		0.0089	-0.061	-0.113	-0.511	-0.671	-0.65		0.0089	-0.0415	-0.008	-0.112	-0.133	-0.111
	0.009	-0.13525	-0.1215	-0.446	-0.586	-0.653		0.009	-0.0615	-0.115	-0.517	-0.669	-0.647		0.009	-0.0415	-0.0085	-0.113	-0.133	-0.111
	0.0091	-0.13512	-0.123	-0.449	-0.582	-0.649		0.0091	-0.062	-0.117	-0.522	-0.666	-0.642		0.0091	-0.0415	-0.009	-0.115	-0.133	-0.111
	0.0092	-0.135	-0.1245	-0.453	-0.577	-0.646		0.0092	-0.062	-0.12	-0.528	-0.664	-0.638		0.0092	-0.041	-0.01	-0.115	-0.133	-0.11
	0.0093	-0.13525	-0.1265	-0.456	-0.574	-0.642		0.0093	-0.0625	-0.122	-0.533	-0.662	-0.634		0.0093	-0.0405	-0.0105	-0.117	-0.133	-0.11
	0.0094	-0.13512	-0.1285	-0.459	-0.57	-0.638		0.0094	-0.063	-0.124	-0.538	-0.66	-0.629		0.0094	-0.04	-0.011	-0.118	-0.134	-0.111
	0.0095	-0.13512	-0.1305	-0.461	-0.566	-0.634		0.0095	-0.0635	-0.127	-0.542	-0.658	-0.625		0.0095	-0.0395	-0.012	-0.12	-0.134	-0.11
	0.0096	-0.13525	-0.132	-0.463	-0.562	-0.629		0.0096	-0.064	-0.129	-0.546	-0.655	-0.62		0.0096	-0.039	-0.013	-0.121	-0.134	-0.11
	0.0097	-0.13537	-0.134	-0.466	-0.559	-0.625		0.0097	-0.0645	-0.132	-0.55	-0.653	-0.615		0.0097	-0.039	-0.014	-0.122	-0.134	-0.11
	0.0098	-0.13537	-0.136	-0.468	-0.555	-0.62		0.0098	-0.0655	-0.135	-0.555	-0.65	-0.61		0.0098	-0.039	-0.0145	-0.123	-0.134	-0.11
	0.0099	-0.13575	-0.1375	-0.47	-0.552	-0.615		0.0099	-0.066	-0.138	-0.558	-0.649	-0.605		0.0099	-0.039	-0.0155	-0.124	-0.134	-0.109
	0.01	-0.13625	-0.1395	-0.471	-0.549	-0.61		0.01	-0.0665	-0.141	-0.562	-0.646	-0.6		0.01	-0.0395	-0.016	-0.125	-0.134	-0.109
	0.0101	-0.13662	-0.141	-0.473	-0.545	-0.606		0.0101	-0.067	-0.144	-0.564	-0.645	-0.595		0.0101	-0.0395	-0.017	-0.126	-0.134	-0.108
	0.0102	-0.13687	-0.1435	-0.475	-0.542	-0.602		0.0102	-0.0675	-0.147	-0.567	-0.642	-0.591		0.0102	-0.04	-0.0175	-0.127	-0.134	-0.107
	0.0103	-0.13712	-0.1445	-0.476	-0.539	-0.598		0.0103	-0.068	-0.149	-0.569	-0.64	-0.587		0.0103	-0.0405	-0.018	-0.128	-0.135	-0.107
	0.0104	-0.13737	-0.1465	-0.476	-0.536	-0.594		0.0104	-0.0685	-0.153	-0.57	-0.637	-0.582		0.0104	-0.041	-0.0185	-0.129	-0.134	-0.106
	0.0105	-0.13725	-0.1485	-0.476	-0.532	-0.59		0.0105	-0.0685	-0.155	-0.571	-0.633	-0.578		0.0105	-0.041	-0.0185	-0.13	-0.134	-0.105
	0.0106	-0.13762	-0.1505	-0.477	-0.529	-0.586		0.0106	-0.069	-0.158	-0.573	-0.63	-0.575		0.0106	-0.0415	-0.0185	-0.131	-0.134	-0.104
	0.0107	-0.13762	-0.1525	-0.476	-0.525	-0.583		0.0107	-0.069	-0.161	-0.574	-0.626	-0.57		0.0107	-0.0415	-0.0185	-0.132	-0.134	-0.103
	0.0108	-0.13762	-0.1545	-0.476	-0.521	-0.579		0.0108	-0.0695	-0.163	-0.575	-0.622	-0.566		0.0108	-0.041	-0.0185	-0.134	-0.134	-0.102
	0.0109	-0.13775	-0.157	-0.475	-0.518	-0.575		0.0109	-0.07	-0.166	-0.576	-0.619	-0.561		0.0109	-0.041	-0.0185	-0.135	-0.134	-0.1
	0.011	-0.138	-0.1585	-0.475	-0.514	-0.572		0.011	-0.0705	-0.168	-0.577	-0.615	-0.556		0.011	-0.0415	-0.019	-0.135	-0.134	-0.099
	0.0111	-0.1385	-0.161	-0.474	-0.51	-0.568		0.0111	-0.0715	-0.171	-0.578	-0.612	-0.552		0.0111	-0.0415	-0.0195	-0.136	-0.134	-0.098
	0.0112	-0.13862	-0.1635	-0.474	-0.506	-0.564		0.0112	-0.0725	-0.173	-0.58	-0.608	-0.548		0.0112	-0.042	-0.02	-0.136	-0.135	-0.097
	0.0113	-0.13887	-0.1655	-0.473	-0.502	-0.56		0.0113	-0.0735	-0.176	-0.579	-0.604	-0.544		0.0113	-0.042	-0.0215	-0.136	-0.135	-0.096
	0.0114	-0.13912	-0.168	-0.472	-0.498	-0.555		0.0114	-0.074	-0.179	-0.58	-0.6	-0.54		0.0114	-0.0425	-0.022	-0.136	-0.135	-0.096
	0.0115	-0.13937	-0.171	-0.471	-0.494	-0.551		0.0115	-0.0745	-0.182	-0.58	-0.596	-0.536		0.0115	-0.043	-0.023	-0.137	-0.136	-0.095
	0.0116	-0.13962	-0.1735	-0.471	-0.49	-0.546		0.0116	-0.0745	-0.184	-0.58	-0.592	-0.531		0.0116	-0.043	-0.0235	-0.137	-0.136	-0.095
	0.0117	-0.13987	-0.176	-0.47	-0.486	-0.542		0.0117	-0.075	-0.187	-0.579	-0.588	-0.527		0.0117	-0.0435	-0.0245	-0.137	-0.135	-0.094
	0.0118	-0.14025	-0.179	-0.468	-0.482	-0.537		0.0118	-0.075	-0.19	-0.578	-0.584	-0.522		0.0118	-0.044	-0.025	-0.138	-0.134	-0.093
	0.0119	-0.14037	-0.1815	-0.467	-0.479	-0.533		0.0119	-0.0755	-0.192	-0.577	-0.58	-0.518		0.0119	-0.044	-0.025	-0.138	-0.133	-0.092
	0.012	-0.1405	-0.184	-0.464	-0.475	-0.529		0.012	-0.076	-0.195	-0.577	-0.576	-0.514		0.012	-0.044	-0.025	-0.138	-0.132	-0.091
	0.0121	-0.14087	-0.1865	-0.463	-0.472	-0.526		0.0121	-0.0765	-0.197	-0.576	-0.571	-0.51		0.0121	-0.044	-0.025	-0.138	-0.132	-0.09
	0.0122	-0.14112	-0.189	-0.461	-0.468	-0.522		0.0122	-0.0775	-0.2	-0.575	-0.567	-0.506		0.0122	-0.0435	-0.025	-0.138	-0.131	-0.088
	0.0123	-0.14125	-0.191	-0.459	-0.464	-0.518		0.0123	-0.078	-0.203	-0.573	-0.563	-0.503		0.0123	-0.043	-0.0245	-0.138	-0.13	-0.086
	0.0124	-0.14162	-0.193	-0.457	-0.46	-0.514		0.0124	-0.079	-0.205	-0.571	-0.558	-0.499		0.0124	-0.0425	-0.025	-0.138	-0.13	-0.084
	0.0125	-0.14175	-0.1955	-0.454	-0.456	-0.509		0.0125	-0.0795	-0.208	-0.57	-0.554	-0.496		0.0125	-0.0425	-0.0255	-0.139	-0.13	-0.083
	0.0126	-0.14187	-0.197	-0.451	-0.451	-0.503		0.0126	-0.0805	-0.21	-0.568	-0.549	-0.492		0.0126	-0.042	-0.026	-0.138	-0.13	-0.081
	0.0127	-0.14212	-0.1995	-0.448	-0.447	-0.497		0.0127	-0.081	-0.214	-0.566	-0.544	-0.488		0.0127	-0.0425	-0.027	-0.139	-0.13	-0.08
	0.0128	-0.14212	-0.2015	-0.445	-0.443	-0.492		0.0128	-0.0815	-0.216	-0.564	-0.54	-0.482		0.0128	-0.0425	-0.0275	-0.139	-0.13	-0.08
	0.0129	-0.1425	-0.204	-0.442	-0.439	-0.487		0.0129	-0.082	-0.219	-0.561	-0.536	-0.477		0.0129	-0.043	-0.028	-0.14	-0.131	-0.079
	0.013	-0.14275	-0.2065	-0.439	-0.435	-0.482		0.013	-0.0825	-0.222	-0.559	-0.532	-0.471		0.013	-0.0435	-0.028	-0.14	-0.13	-0.078
	0.0131	-0.143	-0.209	-0.435	-0.432	-0.477		0.0131	-0.083	-0.224	-0.556	-0.528	-0.464		0.0131	-0.044	-0.028	-0.14	-0.13	-0.077
	0.0132	-0.14337	-0.2115	-0.432	-0.43	-0.471		0.0132	-0.083	-0.227	-0.554	-0.525	-0.457		0.0132	-0.0445	-0.028	-0.141	-0.128	-0.077
	0.0133	-0.14375	-0.214	-0.429	-0.427	-0.466		0.0133	-0.0835	-0.229	-0.552	-0.521	-0.448		0.0133	-0.045	-0.028	-0.14	-0.128	-0.076
	0.0134	-0.14425	-0.217	-0.425	-0.424	-0.459		0.0134	-0.084	-0.233	-0.55	-0.518	-0.438		0.0134	-0.046	-0.028	-0.141	-0.126	-0.075
	0.0135	-0.14487	-0.2195	-0.422	-0.421	-0.452		0.0135	-0.0845	-0.236	-0.548	-0.515	-0.426		0.0135	-0.046	-0.0275	-0.141	-0.125	-0.074
	0.0136	-0.14512	-0.222	-0.42	-0.419	-0.443		0.0136	-0.085	-0.239	-0.545	-0.512	-0.411		0.0136	-0.0465	-0.028	-0.141	-0.123	-0.072
	0.0137	-0.1455	-0.224	-0.417	-0.416	-0.433		0.0137	-0.085	-0.242	-0.544	-0.509	-0.395		0.0137	-0.0465	-0.0275	-0.141	-0.121	-0.071
	0.0138	-0.14575	-0.226	-0.414	-0.414	-0.422		0.0138	-0.0855	-0.245	-0.542	-0.507	-0.376		0.0138	-0.0465	-0.028	-0.14	-0.12	-0.07
	0.0139	-0.14612	-0.2285	-0.411	-0.412	-0.409		0.0139	-0.0855	-0.248	-0.539	-0.504	-0.355		0.0139	-0.046	-0.028	-0.14	-0.119	-0.069
	0.014	-0.1465	-0.231	-0.408	-0.41	-0.394		0.014	-0.0855	-0.25	-0.537	-0.502	-0.332		0.014	-0.046	-0.028	-0.14	-0.118	-0.068
	0.0141	-0.14662	-0.2335	-0.406	-0.408	-0.379		0.0141	-0.0855	-0.253	-0.535	-0.499	-0.306		0.0141	-0.0455	-0.028	-0.14	-0.117	-0.067
	0.0142	-0.14675	-0.236	-0.403	-0.407	-0.361		0.0142	-0.086	-0.254	-0.532	-0.495	-0.279		0.0142	-0.045	-0.0285	-0.139	-0.118	-0.067
	0.0143	-0.14687	-0.239	-0.401	-0.405	-0.343		0.0143	-0.086	-0.257	-0.529	-0.493	-0.249		0.0143	-0.045	-0.029	-0.139	-0.117	-0.066
	0.0144	-0.14687	-0.2415	-0.398	-0.403	-0.322		0.0144	-0.086	-0.26	-0.526	-0.49	-0.218		0.0144	-0.0445	-0.029	-0.139	-0.117	-0.066
	0.0145	-0.14712	-0.2445	-0.395	-0.402	-0.3		0.0145	-0.0865	-0.262	-0.523	-0.488	-0.183		0.0145	-0.045	-0.03	-0.139	-0.116	-0.065
	0.0146	-0.14725	-0.247	-0.392	-0.4	-0.277		0.0146	-0.0865	-0.265	-0.52	-0.487	-0.146		0.0146	-0.045	-0.0305	-0.139	-0.115	-0.065
	0.0147	-0.14762	-0.2495	-0.389	-0.396	-0.25		0.0147	-0.087	-0.268	-0.516	-0.486	-0.109		0.0147	-0.0455	-0.031	-0.139	-0.114	-0.064
	0.0148	-0.14775	-0.2525	-0.386	-0.393	-0.223		0.0148	-0.087	-0.272	-0.513	-0.485	-0.066		0.0148	-0.046	-0.032	-0.139	-0.113	-0.063
	0.0149	-0.14787	-0.255	-0.383	-0.388	-0.191		0.0149	-0.088	-0.275	-0.51	-0.483	-0.024		0.0149	-0.046	-0.0325	-0.138	-0.112	-0.063
	0.015	-0.14825	-0.2575	-0.381	-0.384	-0.159		0.015	-0.0885	-0.278	-0.508	-0.481	0.022		0.015	-0.0465	-0.0335	-0.138	-0.11	-0.062
	0.0151	-0.14875	-0.2595	-0.377	-0.378	-0.124		0.0151	-0.089	-0.281	-0.505	-0.479	0.068		0.0151	-0.0465	-0.034	-0.137	-0.11	-0.062
	0.0152	-0.14925	-0.262	-0.375	-0.372	-0.088		0.0152	-0.0895	-0.285	-0.503	-0.477	0.115		0.0152	-0.0465	-0.035	-0.137	-0.108	-0.061
	0.0153	-0.14937	-0.2645	-0.372	-0.364	-0.051		0.0153	-0.09	-0.289	-0.5	-0.474	0.164		0.0153	-0.046	-0.036	-0.137	-0.108	-0.061
	0.0154	-0.14975	-0.2665	-0.37	-0.355	-0.011		0.0154	-0.0905	-0.291	-0.498	-0.471	0.211		0.0154	-0.046	-0.0375	-0.137	-0.107	-0.06
	0.0155	-0.15	-0.269	-0.368	-0.344	0.025		0.0155	-0.091	-0.295	-0.496	-0.467	0.26		0.0155	-0.0455	-0.0385	-0.136	-0.106	-0.06
	0.0156	-0.15025	-0.2715	-0.365	-0.332	0.067		0.0156	-0.0925	-0.298	-0.493	-0.462	0.304		0.0156	-0.0455	-0.04	-0.136	-0.104	-0.059
	0.0157	-0.15025	-0.274	-0.363	-0.316	0.106		0.0157	-0.0935	-0.302	-0.49	-0.458	0.351		0.0157	-0.045	-0.041	-0.136	-0.103	-0.058
	0.0158	-0.15037	-0.276	-0.361	-0.3	0.147		0.0158	-0.095	-0.304	-0.487	-0.452	0.39		0.0158	-0.045	-0.042	-0.135	-0.102	-0.058
	0.0159	-0.15075	-0.2785	-0.359	-0.28	0.186		0.0159	-0.0965	-0.307	-0.484	-0.445	0.43		0.0159	-0.045	-0.043	-0.135	-0.102	-0.057
	0.016	-0.15087	-0.2805	-0.357	-0.26	0.224		0.016	-0.0975	-0.31	-0.482	-0.436	0.466		0.016	-0.0445	-0.0435	-0.134	-0.102	-0.057
	0.0161	-0.15112	-0.2825	-0.355	-0.236	0.263		0.0161	-0.099	-0.313	-0.479	-0.425	0.499		0.0161	-0.0445	-0.0445	-0.134	-0.103	-0.056
	0.0162	-0.15137	-0.284	-0.354	-0.209	0.298		0.0162	-0.101	-0.316	-0.477	-0.412	0.531		0.0162	-0.0445	-0.045	-0.133	-0.102	-0.055
	0.0163	-0.15187	-0.285	-0.351	-0.182	0.336		0.0163	-0.1025	-0.319	-0.474	-0.396	0.561		0.0163	-0.045	-0.0455	-0.132	-0.102	-0.054
	0.0164	-0.1525	-0.2865	-0.348	-0.149	0.37		0.0164	-0.1045	-0.322	-0.472	-0.377	0.591		0.0164	-0.046	-0.046	-0.132	-0.101	-0.053
	0.0165	-0.15262	-0.288	-0.345	-0.117	0.406		0.0165	-0.1065	-0.325	-0.47	-0.356	0.616		0.0165	-0.046	-0.0465	-0.131	-0.1	-0.051
	0.0166	-0.15275	-0.29	-0.34	-0.08	0.437		0.0166	-0.1085	-0.33	-0.468	-0.333	0.64		0.0166	-0.0465	-0.0475	-0.131	-0.098	-0.049
	0.0167	-0.15287	-0.2915	-0.334	-0.044	0.467		0.0167	-0.11	-0.332	-0.466	-0.308	0.659		0.0167	-0.047	-0.0475	-0.13	-0.097	-0.047
	0.0168	-0.15287	-0.2935	-0.327	-0.004	0.493		0.0168	-0.1125	-0.336	-0.463	-0.279	0.676		0.0168	-0.047	-0.048	-0.129	-0.096	-0.045
	0.0169	-0.153	-0.296	-0.318	0.035	0.516		0.0169	-0.114	-0.339	-0.461	-0.249	0.689		0.0169	-0.047	-0.048	-0.129	-0.094	-0.041
	0.017	-0.153	-0.298	-0.309	0.076	0.537		0.017	-0.116	-0.342	-0.457	-0.214	0.7		0.017	-0.0465	-0.0485	-0.127	-0.093	-0.038
	0.0171	-0.15325	-0.3	-0.299	0.119	0.554		0.0171	-0.1175	-0.344	-0.454	-0.177	0.708		0.0171	-0.0465	-0.049	-0.126	-0.092	-0.034
	0.0172	-0.1535	-0.3015	-0.287	0.159	0.57		0.0172	-0.1195	-0.347	-0.45	-0.136	0.715		0.0172	-0.0465	-0.05	-0.125	-0.091	-0.029
	0.0173	-0.15375	-0.304	-0.273	0.202	0.583		0.0173	-0.121	-0.35	-0.446	-0.091	0.719		0.0173	-0.046	-0.0505	-0.125	-0.091	-0.025
	0.0174	-0.154	-0.3055	-0.257	0.242	0.595		0.0174	-0.1225	-0.352	-0.441	-0.045	0.722		0.0174	-0.0455	-0.0515	-0.124	-0.09	-0.019
	0.0175	-0.15437	-0.3075	-0.24	0.283	0.604		0.0175	-0.1245	-0.354	-0.435	0.006	0.724		0.0175	-0.0455	-0.052	-0.123	-0.089	-0.014
	0.0176	-0.15487	-0.3095	-0.221	0.32	0.612		0.0176	-0.126	-0.356	-0.428	0.055	0.724		0.0176	-0.045	-0.0525	-0.122	-0.089	-0.008
	0.0177	-0.15525	-0.3115	-0.199	0.357	0.618		0.0177	-0.1285	-0.358	-0.421	0.11	0.723		0.0177	-0.045	-0.053	-0.121	-0.088	-0.001
	0.0178	-0.1555	-0.3135	-0.176	0.391	0.622		0.0178	-0.1305	-0.36	-0.412	0.162	0.721		0.0178	-0.045	-0.0535	-0.121	-0.087	0.006
	0.0179	-0.15575	-0.3155	-0.149	0.422	0.625		0.0179	-0.133	-0.362	-0.401	0.217	0.718		0.0179	-0.045	-0.054	-0.12	-0.087	0.013
	0.018	-0.15625	-0.3175	-0.122	0.452	0.625		0.018	-0.1355	-0.364	-0.389	0.269	0.715		0.018	-0.045	-0.054	-0.12	-0.086	0.022
	0.0181	-0.15637	-0.319	-0.092	0.478	0.624		0.0181	-0.1385	-0.366	-0.375	0.319	0.711		0.0181	-0.045	-0.054	-0.12	-0.085	0.031
	0.0182	-0.15675	-0.3205	-0.061	0.502	0.621		0.0182	-0.1415	-0.368	-0.358	0.369	0.706		0.0182	-0.0445	-0.054	-0.12	-0.084	0.041
	0.0183	-0.15687	-0.321	-0.029	0.523	0.617		0.0183	-0.1445	-0.37	-0.339	0.413	0.7		0.0183	-0.0445	-0.0545	-0.12	-0.083	0.052
	0.0184	-0.15712	-0.3215	0.005	0.541	0.611		0.0184	-0.149	-0.372	-0.318	0.459	0.693		0.0184	-0.0445	-0.0545	-0.12	-0.083	0.064
	0.0185	-0.15737	-0.322	0.039	0.557	0.604		0.0185	-0.152	-0.374	-0.293	0.499	0.685		0.0185	-0.044	-0.0545	-0.119	-0.083	0.078
	0.0186	-0.15775	-0.3225	0.077	0.57	0.595		0.0186	-0.1555	-0.376	-0.268	0.539	0.677		0.0186	-0.044	-0.055	-0.119	-0.083	0.092
	0.0187	-0.15787	-0.323	0.113	0.581	0.587		0.0187	-0.158	-0.378	-0.239	0.574	0.667		0.0187	-0.044	-0.055	-0.118	-0.082	0.108
	0.0188	-0.15812	-0.3235	0.152	0.59	0.576		0.0188	-0.16	-0.38	-0.209	0.607	0.658		0.0188	-0.0435	-0.0555	-0.117	-0.081	0.124
	0.0189	-0.15862	-0.324	0.189	0.597	0.565		0.0189	-0.161	-0.382	-0.176	0.637	0.647		0.0189	-0.0435	-0.0555	-0.117	-0.08	0.142
	0.019	-0.15862	-0.3245	0.226	0.602	0.553		0.019	-0.161	-0.383	-0.14	0.663	0.639		0.019	-0.043	-0.055	-0.116	-0.08	0.163
	0.0191	-0.159	-0.3245	0.261	0.605	0.541		0.0191	-0.1605	-0.385	-0.103	0.688	0.63		0.0191	-0.043	-0.055	-0.116	-0.078	0.183
	0.0192	-0.159	-0.3245	0.293	0.607	0.529		0.0192	-0.16	-0.387	-0.062	0.708	0.623		0.0192	-0.043	-0.0555	-0.115	-0.078	0.206
	0.0193	-0.15925	-0.324	0.326	0.607	0.516		0.0193	-0.1585	-0.387	-0.021	0.727	0.617		0.0193	-0.043	-0.0555	-0.114	-0.078	0.229
	0.0194	-0.15912	-0.323	0.353	0.605	0.505		0.0194	-0.157	-0.388	0.024	0.743	0.611		0.0194	-0.0435	-0.0555	-0.114	-0.077	0.255
	0.0195	-0.15925	-0.3215	0.381	0.602	0.493		0.0195	-0.1555	-0.39	0.068	0.756	0.608		0.0195	-0.044	-0.056	-0.114	-0.076	0.281
	0.0196	-0.15912	-0.3195	0.406	0.597	0.483		0.0196	-0.1535	-0.391	0.116	0.766	0.605		0.0196	-0.045	-0.056	-0.114	-0.074	0.308
	0.0197	-0.15937	-0.3165	0.429	0.59	0.474		0.0197	-0.1515	-0.392	0.161	0.775	0.604		0.0197	-0.0455	-0.0565	-0.114	-0.073	0.336
	0.0198	-0.15925	-0.313	0.45	0.582	0.467		0.0198	-0.149	-0.394	0.207	0.781	0.606		0.0198	-0.0465	-0.057	-0.114	-0.071	0.364
	0.0199	-0.15937	-0.3095	0.468	0.574	0.463		0.0199	-0.146	-0.395	0.253	0.785	0.611		0.0199	-0.047	-0.0565	-0.113	-0.069	0.394
	0.02	-0.15912	-0.305	0.486	0.563	0.461		0.02	-0.144	-0.396	0.295	0.788	0.617		0.02	-0.048	-0.057	-0.113	-0.066	0.422
	0.0201	-0.15887	-0.2995	0.5	0.551	0.464		0.0201	-0.142	-0.396	0.339	0.79	0.627		0.0201	-0.048	-0.057	-0.112	-0.064	0.452
	0.0202	-0.15862	-0.2925	0.513	0.54	0.47		0.0202	-0.1405	-0.397	0.378	0.79	0.638		0.0202	-0.0485	-0.057	-0.112	-0.061	0.481
	0.0203	-0.15837	-0.285	0.523	0.525	0.48		0.0203	-0.1395	-0.397	0.419	0.789	0.652		0.0203	-0.049	-0.057	-0.111	-0.058	0.509
	0.0204	-0.15812	-0.276	0.532	0.512	0.495		0.0204	-0.1385	-0.396	0.455	0.787	0.668		0.0204	-0.0485	-0.057	-0.11	-0.056	0.537
	0.0205	-0.15775	-0.2655	0.539	0.496	0.514		0.0205	-0.1385	-0.396	0.491	0.784	0.688		0.0205	-0.0485	-0.057	-0.11	-0.054	0.564
	0.0206	-0.15762	-0.254	0.544	0.48	0.537		0.0206	-0.138	-0.395	0.523	0.78	0.708		0.0206	-0.049	-0.0565	-0.109	-0.051	0.591
	0.0207	-0.15737	-0.24	0.547	0.463	0.564		0.0207	-0.138	-0.393	0.553	0.775	0.731		0.0207	-0.0495	-0.056	-0.109	-0.048	0.615
	0.0208	-0.15737	-0.225	0.549	0.447	0.595		0.0208	-0.138	-0.39	0.581	0.771	0.756		0.0208	-0.05	-0.0555	-0.109	-0.043	0.639
	0.0209	-0.15737	-0.209	0.549	0.431	0.632		0.0209	-0.1385	-0.386	0.605	0.764	0.783		0.0209	-0.051	-0.056	-0.108	-0.038	0.662
	0.021	-0.15737	-0.1915	0.548	0.414	0.669		0.021	-0.138	-0.382	0.627	0.758	0.813		0.021	-0.052	-0.0555	-0.108	-0.033	0.683
	0.0211	-0.15725	-0.1735	0.545	0.399	0.714		0.0211	-0.1385	-0.376	0.646	0.75	0.842		0.0211	-0.0535	-0.0555	-0.107	-0.027	0.702
	0.0212	-0.15712	-0.153	0.541	0.383	0.757		0.0212	-0.1385	-0.369	0.664	0.742	0.874		0.0212	-0.0545	-0.0555	-0.107	-0.021	0.72
	0.0213	-0.15687	-0.133	0.536	0.371	0.806		0.0213	-0.1385	-0.361	0.679	0.735	0.906		0.0213	-0.055	-0.0555	-0.107	-0.015	0.737
	0.0214	-0.15675	-0.11	0.529	0.358	0.855		0.0214	-0.1385	-0.352	0.692	0.725	0.94		0.0214	-0.0555	-0.056	-0.107	-0.008	0.753
	0.0215	-0.15675	-0.0875	0.522	0.349	0.906		0.0215	-0.1385	-0.341	0.704	0.717	0.973		0.0215	-0.0555	-0.056	-0.107	-0.001	0.768
	0.0216	-0.15675	-0.0625	0.513	0.341	0.958		0.0216	-0.1385	-0.329	0.713	0.706	1.006		0.0216	-0.0555	-0.056	-0.107	0.006	0.781
	0.0217	-0.1565	-0.038	0.504	0.336	1.008		0.0217	-0.1385	-0.316	0.721	0.697	1.039		0.0217	-0.0545	-0.0565	-0.106	0.015	0.794
	0.0218	-0.15625	-0.013	0.493	0.335	1.061		0.0218	-0.1385	-0.303	0.728	0.686	1.071		0.0218	-0.0545	-0.057	-0.106	0.025	0.805
	0.0219	-0.15587	0.013	0.482	0.337	1.109		0.0219	-0.1385	-0.286	0.733	0.676	1.103		0.0219	-0.054	-0.0575	-0.106	0.036	0.815
	0.022	-0.15587	0.037	0.47	0.343	1.159		0.022	-0.1385	-0.267	0.737	0.666	1.133		0.022	-0.0545	-0.0575	-0.105	0.047	0.824
	0.0221	-0.15562	0.063	0.457	0.354	1.204		0.0221	-0.138	-0.246	0.739	0.655	1.163		0.0221	-0.055	-0.058	-0.104	0.06	0.833
	0.0222	-0.15537	0.086	0.443	0.367	1.249		0.0222	-0.137	-0.223	0.74	0.646	1.19		0.0222	-0.0555	-0.058	-0.104	0.075	0.841
	0.0223	-0.155	0.111	0.429	0.385	1.29		0.0223	-0.1365	-0.198	0.741	0.637	1.215		0.0223	-0.057	-0.058	-0.103	0.091	0.848
	0.0224	-0.15475	0.134	0.416	0.408	1.327		0.0224	-0.1355	-0.171	0.74	0.63	1.238		0.0224	-0.0585	-0.0575	-0.102	0.109	0.854
	0.0225	-0.15425	0.1565	0.401	0.433	1.363		0.0225	-0.1345	-0.144	0.738	0.623	1.26		0.0225	-0.06	-0.057	-0.102	0.128	0.859
	0.0226	-0.15375	0.1785	0.388	0.464	1.393		0.0226	-0.134	-0.114	0.735	0.618	1.28		0.0226	-0.061	-0.0565	-0.101	0.149	0.863
	0.0227	-0.1535	0.198	0.373	0.496	1.422		0.0227	-0.1335	-0.084	0.731	0.615	1.298		0.0227	-0.062	-0.0565	-0.099	0.173	0.866
	0.0228	-0.15312	0.2175	0.361	0.534	1.446		0.0228	-0.1325	-0.051	0.726	0.613	1.315		0.0228	-0.0635	-0.0565	-0.099	0.197	0.869
	0.0229	-0.15287	0.2345	0.349	0.571	1.468		0.0229	-0.132	-0.02	0.72	0.612	1.33		0.0229	-0.064	-0.0565	-0.097	0.224	0.87
	0.023	-0.15262	0.251	0.339	0.614	1.487		0.023	-0.1315	0.012	0.714	0.613	1.343		0.023	-0.0655	-0.0565	-0.095	0.251	0.872
	0.0231	-0.15225	0.265	0.331	0.655	1.502		0.0231	-0.1315	0.044	0.705	0.616	1.354		0.0231	-0.066	-0.0565	-0.093	0.28	0.872
	0.0232	-0.15187	0.2785	0.323	0.699	1.515		0.0232	-0.1315	0.077	0.698	0.621	1.363		0.0232	-0.0675	-0.0565	-0.092	0.31	0.872
	0.0233	-0.1515	0.29	0.319	0.744	1.525		0.0233	-0.131	0.109	0.689	0.627	1.371		0.0233	-0.068	-0.0565	-0.09	0.339	0.872
	0.0234	-0.15112	0.3	0.317	0.786	1.532		0.0234	-0.1315	0.139	0.682	0.635	1.377		0.0234	-0.0685	-0.057	-0.089	0.371	0.87
	0.0235	-0.15075	0.309	0.318	0.832	1.537		0.0235	-0.131	0.171	0.672	0.644	1.382		0.0235	-0.0695	-0.0575	-0.087	0.401	0.869
	0.0236	-0.1505	0.316	0.322	0.873	1.539		0.0236	-0.131	0.199	0.663	0.655	1.385		0.0236	-0.0705	-0.058	-0.084	0.433	0.866
	0.0237	-0.15012	0.3225	0.33	0.916	1.54		0.0237	-0.1305	0.229	0.655	0.668	1.386		0.0237	-0.0715	-0.0585	-0.081	0.463	0.863
	0.0238	-0.14987	0.3275	0.34	0.955	1.538		0.0238	-0.13	0.257	0.645	0.682	1.387		0.0238	-0.072	-0.0585	-0.078	0.495	0.86
	0.0239	-0.14937	0.3315	0.355	0.994	1.534		0.0239	-0.13	0.284	0.637	0.698	1.386		0.0239	-0.0735	-0.0585	-0.074	0.524	0.856
	0.024	-0.14875	0.334	0.371	1.028	1.529		0.024	-0.1305	0.31	0.627	0.713	1.384		0.024	-0.075	-0.0585	-0.069	0.553	0.852
	0.0241	-0.148	0.336	0.393	1.059	1.521		0.0241	-0.131	0.334	0.62	0.731	1.382		0.0241	-0.0765	-0.0585	-0.064	0.581	0.848
	0.0242	-0.14762	0.3365	0.416	1.089	1.513		0.0242	-0.1315	0.358	0.611	0.749	1.378		0.0242	-0.079	-0.058	-0.059	0.606	0.845
	0.0243	-0.147	0.336	0.444	1.114	1.502		0.0243	-0.1315	0.379	0.605	0.767	1.375		0.0243	-0.0815	-0.058	-0.053	0.632	0.84
	0.0244	-0.1465	0.3345	0.474	1.137	1.49		0.0244	-0.131	0.399	0.599	0.787	1.369		0.0244	-0.085	-0.058	-0.047	0.655	0.836
	0.0245	-0.14575	0.3325	0.506	1.155	1.477		0.0245	-0.1305	0.417	0.594	0.806	1.364		0.0245	-0.089	-0.0575	-0.04	0.677	0.832
	0.0246	-0.14575	0.329	0.541	1.172	1.464		0.0246	-0.1305	0.435	0.591	0.827	1.358		0.0246	-0.0935	-0.0575	-0.033	0.698	0.828
	0.0247	-0.1455	0.3255	0.576	1.185	1.45		0.0247	-0.1295	0.45	0.588	0.847	1.352		0.0247	-0.097	-0.058	-0.027	0.718	0.824
	0.0248	-0.14575	0.3205	0.615	1.195	1.434		0.0248	-0.129	0.464	0.587	0.868	1.345		0.0248	-0.1005	-0.058	-0.019	0.736	0.82
	0.0249	-0.14587	0.315	0.651	1.202	1.42		0.0249	-0.1285	0.477	0.587	0.888	1.338		0.0249	-0.1035	-0.058	-0.01	0.754	0.816
	0.025	-0.146	0.309	0.691	1.208	1.403		0.025	-0.128	0.488	0.589	0.908	1.331		0.025	-0.105	-0.0575	-0.001	0.771	0.813
	0.0251	-0.14575	0.3015	0.728	1.211	1.388		0.0251	-0.127	0.499	0.592	0.928	1.323		0.0251	-0.1055	-0.057	0.009	0.785	0.811
	0.0252	-0.14525	0.295	0.766	1.213	1.371		0.0252	-0.1265	0.508	0.596	0.947	1.315		0.0252	-0.1045	-0.056	0.021	0.799	0.808
	0.0253	-0.14475	0.2865	0.802	1.213	1.354		0.0253	-0.126	0.516	0.603	0.967	1.307		0.0253	-0.103	-0.0555	0.035	0.812	0.807
	0.0254	-0.14425	0.2785	0.836	1.211	1.338		0.0254	-0.1255	0.523	0.61	0.985	1.298		0.0254	-0.101	-0.054	0.049	0.824	0.805
	0.0255	-0.14387	0.2705	0.87	1.208	1.32		0.0255	-0.125	0.529	0.619	1.003	1.29		0.0255	-0.098	-0.0535	0.065	0.834	0.804
	0.0256	-0.14325	0.262	0.899	1.203	1.304		0.0256	-0.1245	0.534	0.629	1.02	1.281		0.0256	-0.0945	-0.0525	0.082	0.844	0.803
	0.0257	-0.14275	0.2545	0.929	1.197	1.287		0.0257	-0.124	0.538	0.641	1.037	1.273		0.0257	-0.091	-0.052	0.099	0.852	0.803
	0.0258	-0.142	0.247	0.954	1.189	1.271		0.0258	-0.1235	0.542	0.654	1.053	1.264		0.0258	-0.087	-0.051	0.118	0.86	0.804
	0.0259	-0.14125	0.241	0.978	1.18	1.254		0.0259	-0.123	0.544	0.668	1.067	1.258		0.0259	-0.0825	-0.05	0.137	0.866	0.806
	0.026	-0.14025	0.235	0.998	1.169	1.239		0.026	-0.123	0.546	0.684	1.082	1.25		0.026	-0.0785	-0.049	0.159	0.871	0.809
	0.0261	-0.139	0.2305	1.016	1.159	1.224		0.0261	-0.1235	0.547	0.699	1.093	1.243		0.0261	-0.0745	-0.048	0.179	0.875	0.812
	0.0262	-0.13762	0.227	1.032	1.147	1.209		0.0262	-0.1235	0.547	0.716	1.105	1.236		0.0262	-0.071	-0.047	0.202	0.878	0.816
	0.0263	-0.13637	0.225	1.044	1.134	1.196		0.0263	-0.124	0.545	0.733	1.116	1.229		0.0263	-0.0675	-0.046	0.224	0.88	0.821
	0.0264	-0.13475	0.2245	1.055	1.121	1.181		0.0264	-0.1245	0.544	0.75	1.125	1.223		0.0264	-0.065	-0.0455	0.246	0.882	0.826
	0.0265	-0.13312	0.2255	1.064	1.107	1.169		0.0265	-0.1245	0.541	0.768	1.134	1.216		0.0265	-0.063	-0.0445	0.269	0.883	0.831
	0.0266	-0.13137	0.229	1.07	1.094	1.156		0.0266	-0.1245	0.538	0.786	1.142	1.211		0.0266	-0.0615	-0.0435	0.292	0.884	0.838
	0.0267	-0.12962	0.2345	1.075	1.079	1.144		0.0267	-0.1245	0.533	0.805	1.148	1.204		0.0267	-0.0605	-0.043	0.316	0.885	0.844
	0.0268	-0.12737	0.2425	1.078	1.065	1.132		0.0268	-0.125	0.53	0.823	1.153	1.199		0.0268	-0.06	-0.042	0.338	0.885	0.852
	0.0269	-0.12512	0.254	1.079	1.05	1.121		0.0269	-0.125	0.524	0.841	1.158	1.194		0.0269	-0.0595	-0.041	0.362	0.885	0.859
	0.027	-0.12275	0.267	1.08	1.035	1.112		0.027	-0.125	0.52	0.86	1.162	1.189		0.027	-0.059	-0.04	0.385	0.884	0.867
	0.0271	-0.11987	0.2835	1.078	1.02	1.103		0.0271	-0.1255	0.515	0.878	1.166	1.184		0.0271	-0.0585	-0.0385	0.409	0.882	0.875
	0.0272	-0.11712	0.3025	1.075	1.005	1.095		0.0272	-0.1255	0.511	0.897	1.169	1.179		0.0272	-0.0585	-0.037	0.432	0.88	0.884
	0.0273	-0.114	0.3235	1.071	0.991	1.089		0.0273	-0.125	0.507	0.914	1.171	1.176		0.0273	-0.058	-0.0355	0.454	0.878	0.892
	0.0274	-0.111	0.348	1.065	0.976	1.084		0.0274	-0.1245	0.502	0.932	1.171	1.172		0.0274	-0.0575	-0.034	0.477	0.875	0.901
	0.0275	-0.10737	0.3725	1.059	0.962	1.079		0.0275	-0.1235	0.499	0.949	1.172	1.169		0.0275	-0.0575	-0.0325	0.498	0.871	0.91
	0.0276	-0.10412	0.402	1.052	0.948	1.077		0.0276	-0.1225	0.496	0.965	1.172	1.166		0.0276	-0.0575	-0.031	0.52	0.868	0.919
	0.0277	-0.10025	0.4305	1.044	0.935	1.075		0.0277	-0.121	0.493	0.981	1.172	1.163		0.0277	-0.057	-0.029	0.539	0.863	0.928
	0.0278	-0.09587	0.4625	1.035	0.922	1.074		0.0278	-0.1195	0.492	0.996	1.171	1.162		0.0278	-0.057	-0.027	0.559	0.858	0.937
	0.0279	-0.09125	0.494	1.025	0.909	1.075		0.0279	-0.1185	0.491	1.01	1.171	1.16		0.0279	-0.057	-0.0255	0.576	0.853	0.946
	0.028	-0.08625	0.5265	1.014	0.897	1.076		0.028	-0.117	0.491	1.024	1.169	1.159		0.028	-0.057	-0.0245	0.593	0.847	0.955
	0.0281	-0.08137	0.56	1.004	0.885	1.078		0.0281	-0.115	0.492	1.036	1.167	1.158		0.0281	-0.057	-0.023	0.609	0.842	0.963
	0.0282	-0.076	0.5915	0.992	0.874	1.081		0.0282	-0.1125	0.495	1.048	1.165	1.158		0.0282	-0.0575	-0.022	0.624	0.837	0.972
	0.0283	-0.07087	0.6255	0.981	0.863	1.084		0.0283	-0.11	0.497	1.059	1.162	1.159		0.0283	-0.058	-0.021	0.639	0.833	0.979
	0.0284	-0.06512	0.656	0.969	0.854	1.088		0.0284	-0.107	0.502	1.07	1.16	1.16		0.0284	-0.0585	-0.0195	0.652	0.828	0.987
	0.0285	-0.05925	0.6875	0.956	0.844	1.092		0.0285	-0.1035	0.507	1.079	1.156	1.161		0.0285	-0.059	-0.0175	0.666	0.823	0.994
	0.0286	-0.05275	0.716	0.944	0.835	1.097		0.0286	-0.099	0.513	1.088	1.154	1.162		0.0286	-0.059	-0.0155	0.677	0.818	1.002
	0.0287	-0.04587	0.7435	0.93	0.827	1.103		0.0287	-0.0945	0.52	1.095	1.15	1.164		0.0287	-0.059	-0.0125	0.689	0.814	1.009
	0.0288	-0.039	0.7695	0.917	0.818	1.108		0.0288	-0.089	0.529	1.102	1.147	1.165		0.0288	-0.0595	-0.0095	0.7	0.81	1.016
	0.0289	-0.03162	0.792	0.903	0.811	1.114		0.0289	-0.082	0.538	1.108	1.144	1.166		0.0289	-0.0595	-0.006	0.71	0.805	1.023
	0.029	-0.024	0.814	0.891	0.804	1.12		0.029	-0.0745	0.549	1.113	1.141	1.167		0.029	-0.06	-0.003	0.719	0.801	1.029
	0.0291	-0.016	0.832	0.878	0.8	1.127		0.0291	-0.066	0.56	1.117	1.138	1.169		0.0291	-0.061	0	0.727	0.797	1.034
	0.0292	-0.00763	0.8495	0.865	0.794	1.133		0.0292	-0.056	0.573	1.121	1.134	1.171		0.0292	-0.062	0.003	0.735	0.795	1.038
	0.0293	0.00087	0.8635	0.853	0.79	1.14		0.0293	-0.0455	0.587	1.124	1.131	1.172		0.0293	-0.063	0.0065	0.742	0.791	1.042
	0.0294	0.0095	0.8765	0.84	0.787	1.146		0.0294	-0.0335	0.601	1.127	1.128	1.174		0.0294	-0.0645	0.011	0.749	0.79	1.047
	0.0295	0.01812	0.8875	0.829	0.784	1.153		0.0295	-0.0215	0.616	1.129	1.126	1.176		0.0295	-0.0655	0.016	0.755	0.788	1.051
	0.0296	0.02737	0.8965	0.817	0.783	1.16		0.0296	-0.0075	0.631	1.131	1.124	1.178		0.0296	-0.066	0.0215	0.76	0.787	1.055
	0.0297	0.03625	0.9035	0.808	0.781	1.166		0.0297	0.0065	0.648	1.132	1.122	1.18		0.0297	-0.067	0.0275	0.764	0.787	1.058
	0.0298	0.046	0.909	0.797	0.781	1.173		0.0298	0.022	0.664	1.133	1.12	1.183		0.0298	-0.0675	0.034	0.767	0.788	1.062
	0.0299	0.05525	0.913	0.788	0.781	1.18		0.0299	0.038	0.68	1.134	1.118	1.185		0.0299	-0.0685	0.0405	0.77	0.789	1.065
	0.03	0.06462	0.9155	0.779	0.782	1.186		0.03	0.0545	0.696	1.133	1.116	1.188		0.03	-0.068	0.0475	0.772	0.791	1.068
	0.0301	0.07375	0.9165	0.77	0.783	1.193		0.0301	0.073	0.713	1.133	1.114	1.19		0.0301	-0.0685	0.0555	0.774	0.794	1.07
	0.0302	0.083	0.9165	0.762	0.785	1.199		0.0302	0.0905	0.73	1.131	1.113	1.192		0.0302	-0.069	0.0635	0.775	0.798	1.072
	0.0303	0.09187	0.9145	0.753	0.788	1.205		0.0303	0.1105	0.746	1.13	1.111	1.195		0.0303	-0.069	0.072	0.776	0.801	1.074
	0.0304	0.10075	0.9115	0.745	0.791	1.211		0.0304	0.129	0.763	1.128	1.109	1.196		0.0304	-0.0695	0.081	0.777	0.806	1.074
	0.0305	0.10975	0.9075	0.736	0.794	1.217		0.0305	0.1495	0.78	1.127	1.107	1.198		0.0305	-0.069	0.091	0.777	0.811	1.075
	0.0306	0.1185	0.902	0.729	0.797	1.222		0.0306	0.1695	0.797	1.126	1.105	1.2		0.0306	-0.0695	0.1015	0.776	0.817	1.076
	0.0307	0.12725	0.8965	0.722	0.801	1.227		0.0307	0.189	0.813	1.124	1.104	1.202		0.0307	-0.0695	0.1125	0.775	0.823	1.076
	0.0308	0.1355	0.8895	0.715	0.805	1.232		0.0308	0.2085	0.83	1.123	1.102	1.203		0.0308	-0.0695	0.124	0.774	0.829	1.076
	0.0309	0.1435	0.883	0.709	0.809	1.237		0.0309	0.227	0.845	1.122	1.102	1.205		0.0309	-0.0695	0.135	0.773	0.835	1.076
	0.031	0.15112	0.8755	0.703	0.814	1.242		0.031	0.2455	0.861	1.12	1.1	1.206		0.031	-0.07	0.147	0.771	0.842	1.075
	0.0311	0.15837	0.868	0.699	0.818	1.247		0.0311	0.2625	0.875	1.118	1.098	1.208		0.0311	-0.07	0.1585	0.769	0.849	1.075
	0.0312	0.16537	0.8605	0.694	0.823	1.251		0.0312	0.2795	0.889	1.116	1.096	1.21		0.0312	-0.07	0.171	0.767	0.856	1.075
	0.0313	0.17187	0.851	0.691	0.829	1.255		0.0313	0.2955	0.903	1.113	1.094	1.211		0.0313	-0.07	0.1835	0.764	0.863	1.074
	0.0314	0.17775	0.8425	0.688	0.834	1.259		0.0314	0.311	0.915	1.111	1.093	1.213		0.0314	-0.07	0.1965	0.762	0.871	1.073
	0.0315	0.18325	0.8325	0.686	0.839	1.262		0.0315	0.325	0.927	1.11	1.092	1.214		0.0315	-0.07	0.2095	0.758	0.879	1.073
	0.0316	0.18825	0.8225	0.685	0.844	1.266		0.0316	0.3385	0.937	1.107	1.092	1.216		0.0316	-0.069	0.2225	0.755	0.887	1.071
	0.0317	0.19287	0.812	0.685	0.848	1.268		0.0317	0.3515	0.947	1.105	1.092	1.218		0.0317	-0.0685	0.237	0.751	0.895	1.07
	0.0318	0.19737	0.8015	0.685	0.853	1.271		0.0318	0.3625	0.957	1.103	1.092	1.22		0.0318	-0.0675	0.25	0.747	0.903	1.069
	0.0319	0.20125	0.7905	0.686	0.858	1.274		0.0319	0.3735	0.965	1.102	1.091	1.222		0.0319	-0.0665	0.264	0.743	0.912	1.067
	0.032	0.20475	0.779	0.688	0.863	1.276		0.032	0.3835	0.972	1.1	1.091	1.224		0.032	-0.0655	0.2775	0.74	0.92	1.066
	0.0321	0.20775	0.769	0.691	0.868	1.278		0.0321	0.392	0.979	1.098	1.091	1.227		0.0321	-0.0635	0.292	0.737	0.929	1.064
	0.0322	0.21025	0.758	0.694	0.872	1.281		0.0322	0.4	0.985	1.096	1.09	1.229		0.0322	-0.063	0.306	0.733	0.937	1.063
	0.0323	0.21225	0.748	0.697	0.878	1.282		0.0323	0.4065	0.991	1.095	1.09	1.231		0.0323	-0.0615	0.3195	0.73	0.944	1.061
	0.0324	0.21363	0.7375	0.701	0.883	1.284		0.0324	0.413	0.997	1.094	1.089	1.233		0.0324	-0.0605	0.3335	0.727	0.951	1.06
	0.0325	0.215	0.7275	0.705	0.889	1.285		0.0325	0.4185	1.001	1.093	1.09	1.234		0.0325	-0.0595	0.3465	0.724	0.958	1.058
	0.0326	0.21563	0.718	0.709	0.894	1.286		0.0326	0.424	1.006	1.092	1.089	1.235		0.0326	-0.058	0.3595	0.722	0.964	1.057
	0.0327	0.21613	0.7085	0.714	0.898	1.287		0.0327	0.4285	1.01	1.091	1.089	1.235		0.0327	-0.0575	0.372	0.72	0.971	1.056
	0.0328	0.2165	0.6995	0.719	0.902	1.288		0.0328	0.4325	1.013	1.091	1.09	1.236		0.0328	-0.057	0.384	0.718	0.977	1.055
	0.0329	0.2165	0.6905	0.724	0.906	1.288		0.0329	0.436	1.015	1.089	1.09	1.236		0.0329	-0.0565	0.3955	0.716	0.983	1.054
	0.033	0.21613	0.6825	0.73	0.91	1.287		0.033	0.4385	1.018	1.089	1.091	1.237		0.033	-0.0555	0.4065	0.715	0.989	1.052
	0.0331	0.2155	0.674	0.735	0.914	1.286		0.0331	0.44	1.019	1.088	1.09	1.238		0.0331	-0.0545	0.4175	0.714	0.995	1.052
	0.0332	0.21463	0.667	0.74	0.917	1.286		0.0332	0.4415	1.02	1.087	1.091	1.238		0.0332	-0.0535	0.428	0.714	1.001	1.05
	0.0333	0.21338	0.6595	0.745	0.92	1.286		0.0333	0.442	1.021	1.087	1.09	1.239		0.0333	-0.0525	0.439	0.715	1.006	1.05
	0.0334	0.21213	0.653	0.751	0.923	1.287		0.0334	0.4425	1.022	1.086	1.09	1.24		0.0334	-0.0515	0.449	0.716	1.012	1.049
	0.0335	0.21075	0.647	0.756	0.926	1.287		0.0335	0.442	1.022	1.086	1.09	1.24		0.0335	-0.0505	0.4595	0.717	1.016	1.047
	0.0336	0.20938	0.6405	0.762	0.93	1.288		0.0336	0.4415	1.022	1.085	1.09	1.24		0.0336	-0.0495	0.4685	0.718	1.022	1.045
	0.0337	0.20813	0.635	0.768	0.932	1.288		0.0337	0.44	1.022	1.085	1.089	1.241		0.0337	-0.0485	0.4775	0.721	1.026	1.044
	0.0338	0.20713	0.629	0.774	0.935	1.289		0.0338	0.439	1.021	1.084	1.088	1.241		0.0338	-0.0475	0.486	0.724	1.031	1.043
	0.0339	0.20638	0.624	0.78	0.938	1.289		0.0339	0.437	1.02	1.083	1.088	1.242		0.0339	-0.0465	0.494	0.728	1.035	1.041
	0.034	0.20575	0.6195	0.785	0.94	1.288		0.034	0.435	1.018	1.082	1.087	1.242		0.034	-0.0455	0.5025	0.733	1.039	1.04
	0.0341	0.2055	0.6155	0.79	0.942	1.288		0.0341	0.433	1.017	1.082	1.087	1.242		0.0341	-0.0445	0.51	0.739	1.042	1.038
	0.0342	0.2055	0.612	0.795	0.943	1.288		0.0342	0.4305	1.017	1.082	1.086	1.242		0.0342	-0.0435	0.5175	0.745	1.045	1.038
	0.0343	0.20588	0.609	0.801	0.945	1.287		0.0343	0.4285	1.016	1.081	1.086	1.242		0.0343	-0.043	0.5245	0.751	1.047	1.037
	0.0344	0.20713	0.607	0.805	0.946	1.287		0.0344	0.426	1.016	1.082	1.086	1.242		0.0344	-0.042	0.531	0.758	1.048	1.036
	0.0345	0.20875	0.605	0.809	0.947	1.286		0.0345	0.4235	1.015	1.082	1.085	1.242		0.0345	-0.0415	0.5375	0.765	1.05	1.035
	0.0346	0.21113	0.6045	0.814	0.949	1.285		0.0346	0.421	1.014	1.081	1.084	1.242		0.0346	-0.041	0.5435	0.772	1.051	1.035
	0.0347	0.21425	0.604	0.818	0.95	1.283		0.0347	0.4185	1.013	1.081	1.083	1.242		0.0347	-0.041	0.549	0.779	1.053	1.034
	0.0348	0.218	0.604	0.822	0.951	1.283		0.0348	0.4165	1.011	1.081	1.081	1.242		0.0348	-0.0405	0.5545	0.786	1.054	1.033
	0.0349	0.22263	0.604	0.826	0.952	1.282		0.0349	0.4135	1.01	1.081	1.079	1.241		0.0349	-0.0405	0.56	0.793	1.055	1.032
	0.035	0.22775	0.604	0.83	0.952	1.281		0.035	0.4115	1.008	1.081	1.077	1.241		0.035	-0.04	0.565	0.8	1.057	1.032
	0.0351	0.234	0.604	0.834	0.952	1.28		0.0351	0.409	1.006	1.081	1.075	1.241		0.0351	-0.04	0.5695	0.808	1.058	1.031
	0.0352	0.24088	0.6045	0.838	0.952	1.279		0.0352	0.407	1.004	1.08	1.073	1.241		0.0352	-0.0395	0.574	0.816	1.06	1.03
	0.0353	0.24875	0.606	0.841	0.951	1.278		0.0353	0.4055	1.003	1.08	1.071	1.239		0.0353	-0.0395	0.5785	0.824	1.061	1.029
	0.0354	0.25763	0.6075	0.844	0.95	1.277		0.0354	0.4045	1.001	1.08	1.068	1.239		0.0354	-0.0395	0.582	0.832	1.061	1.029
	0.0355	0.26763	0.61	0.847	0.949	1.276		0.0355	0.4045	0.999	1.08	1.067	1.238		0.0355	-0.039	0.5855	0.84	1.061	1.028
	0.0356	0.27825	0.6125	0.85	0.948	1.275		0.0356	0.405	0.998	1.08	1.064	1.237		0.0356	-0.0385	0.5885	0.849	1.061	1.027
	0.0357	0.28987	0.6155	0.852	0.948	1.274		0.0357	0.4065	0.997	1.08	1.062	1.237		0.0357	-0.0385	0.591	0.857	1.06	1.027
	0.0358	0.3025	0.6185	0.854	0.947	1.272		0.0358	0.4085	0.997	1.08	1.06	1.237		0.0358	-0.038	0.5935	0.866	1.059	1.027
	0.0359	0.3155	0.6215	0.855	0.945	1.271		0.0359	0.411	0.996	1.08	1.058	1.237		0.0359	-0.038	0.5955	0.875	1.058	1.027
	0.036	0.32962	0.6245	0.857	0.945	1.27		0.036	0.4145	0.996	1.08	1.056	1.237		0.036	-0.0375	0.5975	0.883	1.057	1.027
	0.0361	0.34387	0.6275	0.858	0.944	1.269		0.0361	0.4185	0.995	1.08	1.053	1.237		0.0361	-0.0375	0.599	0.891	1.056	1.027
	0.0362	0.3585	0.631	0.859	0.943	1.268		0.0362	0.4235	0.996	1.08	1.052	1.237		0.0362	-0.037	0.601	0.898	1.055	1.026
	0.0363	0.37362	0.6345	0.86	0.942	1.266		0.0363	0.4295	0.995	1.08	1.05	1.237		0.0363	-0.037	0.602	0.906	1.054	1.026
	0.0364	0.3885	0.638	0.861	0.941	1.266		0.0364	0.436	0.995	1.08	1.048	1.237		0.0364	-0.0365	0.6035	0.913	1.054	1.026
	0.0365	0.40387	0.6415	0.861	0.941	1.264		0.0365	0.444	0.995	1.081	1.045	1.237		0.0365	-0.036	0.604	0.92	1.054	1.026
	0.0366	0.41887	0.6455	0.863	0.939	1.263		0.0366	0.4525	0.995	1.081	1.043	1.236		0.0366	-0.036	0.605	0.926	1.053	1.025
	0.0367	0.43375	0.649	0.864	0.938	1.262		0.0367	0.462	0.995	1.081	1.041	1.236		0.0367	-0.0355	0.606	0.933	1.053	1.024
	0.0368	0.44825	0.653	0.865	0.936	1.261		0.0368	0.4715	0.996	1.081	1.039	1.234		0.0368	-0.0355	0.6065	0.938	1.052	1.024
	0.0369	0.46225	0.657	0.866	0.935	1.259		0.0369	0.482	0.996	1.081	1.037	1.234		0.0369	-0.035	0.607	0.944	1.051	1.023
	0.037	0.47575	0.661	0.867	0.934	1.258		0.037	0.4925	0.997	1.081	1.034	1.232		0.037	-0.034	0.608	0.95	1.05	1.024
	0.0371	0.4885	0.6645	0.867	0.933	1.257		0.0371	0.504	0.998	1.08	1.032	1.231		0.0371	-0.0335	0.609	0.956	1.049	1.023
	0.0372	0.50062	0.6685	0.867	0.932	1.255		0.0372	0.516	0.998	1.08	1.028	1.231		0.0372	-0.033	0.6095	0.961	1.048	1.023
	0.0373	0.51212	0.672	0.867	0.931	1.255		0.0373	0.527	0.998	1.079	1.025	1.23		0.0373	-0.033	0.61	0.966	1.047	1.022
	0.0374	0.5225	0.6755	0.866	0.93	1.254		0.0374	0.54	0.998	1.078	1.021	1.23		0.0374	-0.0325	0.61	0.971	1.045	1.022
	0.0375	0.5325	0.6795	0.866	0.929	1.254		0.0375	0.5525	0.999	1.077	1.017	1.229		0.0375	-0.0325	0.6105	0.975	1.045	1.021
	0.0376	0.54137	0.683	0.866	0.928	1.252		0.0376	0.566	1	1.076	1.014	1.229		0.0376	-0.0325	0.611	0.979	1.043	1.02
	0.0377	0.54925	0.6865	0.866	0.927	1.251		0.0377	0.579	1.001	1.076	1.011	1.228		0.0377	-0.0325	0.6115	0.983	1.043	1.019
	0.0378	0.5565	0.69	0.866	0.927	1.25		0.0378	0.592	1.002	1.075	1.01	1.227		0.0378	-0.0325	0.6125	0.986	1.041	1.019
	0.0379	0.5625	0.6935	0.866	0.926	1.249		0.0379	0.605	1.004	1.075	1.009	1.226		0.0379	-0.033	0.6135	0.989	1.041	1.019
	0.038	0.5675	0.697	0.866	0.924	1.248		0.038	0.6175	1.006	1.075	1.01	1.226		0.038	-0.033	0.615	0.991	1.04	1.018
	0.0381	0.5715	0.7	0.865	0.923	1.246		0.0381	0.631	1.007	1.075	1.011	1.225		0.0381	-0.033	0.6165	0.994	1.039	1.018
	0.0382	0.57488	0.7035	0.864	0.922	1.245		0.0382	0.6425	1.008	1.074	1.013	1.225		0.0382	-0.034	0.618	0.995	1.038	1.018
	0.0383	0.57713	0.707	0.863	0.921	1.244		0.0383	0.655	1.009	1.074	1.015	1.225		0.0383	-0.035	0.62	0.998	1.037	1.017
	0.0384	0.57863	0.7105	0.862	0.919	1.243		0.0384	0.6665	1.009	1.074	1.017	1.225		0.0384	-0.036	0.622	0.999	1.037	1.017
	0.0385	0.57938	0.7135	0.862	0.919	1.242		0.0385	0.6775	1.01	1.073	1.019	1.224		0.0385	-0.037	0.624	1.001	1.037	1.015
	0.0386	0.57913	0.717	0.861	0.917	1.241		0.0386	0.6885	1.01	1.073	1.022	1.224		0.0386	-0.0375	0.6265	1.002	1.037	1.015
	0.0387	0.5785	0.72	0.86	0.917	1.241		0.0387	0.699	1.01	1.072	1.025	1.224		0.0387	-0.0375	0.6295	1.003	1.036	1.014
	0.0388	0.57713	0.7225	0.86	0.916	1.241		0.0388	0.709	1.01	1.072	1.029	1.224		0.0388	-0.0365	0.632	1.005	1.036	1.014
	0.0389	0.57538	0.725	0.859	0.915	1.24		0.0389	0.7185	1.011	1.071	1.032	1.224		0.0389	-0.0345	0.6355	1.005	1.035	1.013
	0.039	0.57288	0.727	0.859	0.914	1.239		0.039	0.7275	1.012	1.071	1.035	1.224		0.039	-0.0325	0.6395	1.006	1.035	1.013
	0.0391	0.57013	0.7285	0.858	0.913	1.238		0.0391	0.7355	1.012	1.07	1.037	1.223		0.0391	-0.03	0.6435	1.006	1.034	1.013
	0.0392	0.56675	0.73	0.857	0.912	1.238		0.0392	0.7435	1.014	1.069	1.039	1.222		0.0392	-0.0285	0.6475	1.006	1.034	1.012
	0.0393	0.56275	0.7315	0.856	0.911	1.237		0.0393	0.7505	1.015	1.068	1.041	1.221		0.0393	-0.0275	0.6525	1.006	1.033	1.012
	0.0394	0.55888	0.7335	0.856	0.91	1.237		0.0394	0.757	1.016	1.067	1.042	1.221		0.0394	-0.0265	0.6565	1.006	1.033	1.011
	0.0395	0.5545	0.7345	0.855	0.909	1.236		0.0395	0.7625	1.018	1.065	1.042	1.22		0.0395	-0.0265	0.6615	1.006	1.033	1.01
	0.0396	0.54988	0.736	0.854	0.908	1.236		0.0396	0.7675	1.019	1.064	1.042	1.219		0.0396	-0.026	0.666	1.006	1.032	1.009
	0.0397	0.54475	0.7365	0.853	0.907	1.234		0.0397	0.7725	1.02	1.063	1.042	1.218		0.0397	-0.0265	0.6715	1.005	1.032	1.008
	0.0398	0.53975	0.737	0.853	0.906	1.234		0.0398	0.7765	1.021	1.062	1.041	1.217		0.0398	-0.027	0.6765	1.004	1.032	1.008
	0.0399	0.53413	0.738	0.852	0.905	1.232		0.0399	0.7805	1.022	1.061	1.041	1.217		0.0399	-0.027	0.682	1.003	1.031	1.007
	0.04	0.52838	0.738	0.852	0.904	1.232		0.04	0.784	1.021	1.06	1.04	1.216		0.04	-0.0275	0.688	1.002	1.031	1.006
	0.0401	0.52238	0.7385	0.852	0.903	1.231		0.0401	0.787	1.022	1.059	1.039	1.216		0.0401	-0.0275	0.694	1.002	1.031	1.005
	0.0402	0.51625	0.7385	0.851	0.902	1.23		0.0402	0.789	1.022	1.059	1.038	1.216		0.0402	-0.028	0.7005	1.001	1.03	1.005
	0.0403	0.51038	0.739	0.851	0.902	1.23		0.0403	0.791	1.022	1.058	1.038	1.216		0.0403	-0.0275	0.7065	1	1.03	1.003
	0.0404	0.50438	0.739	0.85	0.901	1.23		0.0404	0.7925	1.023	1.057	1.037	1.216		0.0404	-0.0275	0.7135	1	1.03	1.003
	0.0405	0.4985	0.7395	0.85	0.9	1.229		0.0405	0.7935	1.023	1.057	1.036	1.215		0.0405	-0.027	0.7195	0.999	1.03	1.002
	0.0406	0.49225	0.7395	0.849	0.899	1.229		0.0406	0.7935	1.024	1.056	1.035	1.215		0.0406	-0.027	0.7265	0.999	1.029	1.001
	0.0407	0.4865	0.7395	0.848	0.898	1.229		0.0407	0.794	1.024	1.056	1.035	1.214		0.0407	-0.027	0.733	0.998	1.028	1.001
	0.0408	0.4805	0.74	0.848	0.898	1.228		0.0408	0.7945	1.024	1.056	1.035	1.214		0.0408	-0.0275	0.739	0.997	1.027	1
	0.0409	0.47438	0.7395	0.846	0.898	1.227		0.0409	0.795	1.024	1.056	1.035	1.213		0.0409	-0.0285	0.746	0.996	1.028	0.999
	0.041	0.46863	0.7395	0.846	0.898	1.226		0.041	0.7955	1.024	1.055	1.035	1.212		0.041	-0.029	0.752	0.996	1.027	0.999
	0.0411	0.46288	0.739	0.844	0.897	1.225		0.0411	0.796	1.024	1.055	1.035	1.21		0.0411	-0.03	0.7585	0.994	1.027	0.999
	0.0412	0.45775	0.7385	0.844	0.896	1.225		0.0412	0.7965	1.024	1.054	1.035	1.209		0.0412	-0.0295	0.765	0.993	1.027	0.998
	0.0413	0.45263	0.7385	0.842	0.895	1.225		0.0413	0.797	1.024	1.054	1.034	1.208		0.0413	-0.0285	0.7715	0.991	1.026	0.997
	0.0414	0.44775	0.7385	0.842	0.894	1.224		0.0414	0.7975	1.024	1.053	1.034	1.206		0.0414	-0.027	0.7775	0.989	1.026	0.996
	0.0415	0.44363	0.7385	0.841	0.894	1.224		0.0415	0.7975	1.024	1.053	1.033	1.206		0.0415	-0.0245	0.784	0.987	1.025	0.996
	0.0416	0.43963	0.7385	0.841	0.893	1.224		0.0416	0.7975	1.024	1.051	1.033	1.205		0.0416	-0.022	0.79	0.984	1.025	0.995
	0.0417	0.436	0.7385	0.839	0.892	1.223		0.0417	0.797	1.024	1.05	1.032	1.204		0.0417	-0.019	0.796	0.983	1.025	0.995
	0.0418	0.43263	0.7385	0.838	0.891	1.223		0.0418	0.797	1.024	1.049	1.03	1.203		0.0418	-0.0165	0.802	0.98	1.024	0.994
	0.0419	0.42975	0.738	0.838	0.891	1.222		0.0419	0.797	1.024	1.048	1.029	1.203		0.0419	-0.014	0.8075	0.978	1.023	0.993
	0.042	0.42713	0.7375	0.836	0.89	1.221		0.042	0.7965	1.023	1.047	1.028	1.202		0.042	-0.012	0.814	0.977	1.023	0.992
	0.0421	0.42475	0.737	0.836	0.889	1.221		0.0421	0.7965	1.022	1.046	1.027	1.201		0.0421	-0.0105	0.8195	0.975	1.022	0.99
	0.0422	0.423	0.7365	0.835	0.889	1.22		0.0422	0.796	1.021	1.045	1.025	1.202		0.0422	-0.009	0.825	0.973	1.021	0.989
	0.0423	0.42138	0.7355	0.835	0.887	1.219		0.0423	0.7955	1.02	1.044	1.024	1.201		0.0423	-0.008	0.831	0.972	1.02	0.988
	0.0424	0.42063	0.7345	0.835	0.887	1.218		0.0424	0.7955	1.02	1.043	1.023	1.2		0.0424	-0.007	0.836	0.972	1.019	0.987
	0.0425	0.42025	0.734	0.834	0.887	1.217		0.0425	0.7955	1.019	1.042	1.022	1.2		0.0425	-0.006	0.841	0.971	1.018	0.987
	0.0426	0.42038	0.733	0.834	0.886	1.215		0.0426	0.7955	1.019	1.041	1.021	1.199		0.0426	-0.005	0.846	0.97	1.017	0.986
	0.0427	0.421	0.7325	0.833	0.886	1.213		0.0427	0.7955	1.02	1.041	1.02	1.198		0.0427	-0.004	0.8505	0.97	1.016	0.985
	0.0428	0.42225	0.7315	0.832	0.886	1.212		0.0428	0.796	1.02	1.04	1.019	1.198		0.0428	-0.0025	0.855	0.969	1.015	0.985
	0.0429	0.42375	0.731	0.831	0.886	1.21		0.0429	0.796	1.02	1.04	1.018	1.197		0.0429	-0.001	0.8595	0.969	1.014	0.984
	0.043	0.42588	0.73	0.831	0.886	1.209		0.043	0.7965	1.02	1.039	1.017	1.196		0.043	0	0.8635	0.968	1.014	0.984
	0.0431	0.42838	0.7295	0.83	0.886	1.207		0.0431	0.797	1.02	1.038	1.017	1.195		0.0431	0.0015	0.8675	0.967	1.012	0.982
	0.0432	0.43125	0.7285	0.829	0.886	1.206		0.0432	0.797	1.019	1.038	1.016	1.194		0.0432	0.0035	0.871	0.965	1.012	0.982
	0.0433	0.4345	0.7285	0.828	0.886	1.206		0.0433	0.7975	1.018	1.037	1.016	1.193		0.0433	0.0045	0.8745	0.963	1.011	0.981
	0.0434	0.438	0.7275	0.828	0.885	1.205		0.0434	0.798	1.017	1.036	1.015	1.192		0.0434	0.006	0.8775	0.96	1.01	0.98
	0.0435	0.44175	0.727	0.827	0.885	1.205		0.0435	0.7985	1.016	1.035	1.014	1.191		0.0435	0.0075	0.88	0.958	1.01	0.979
	0.0436	0.44575	0.726	0.827	0.884	1.204		0.0436	0.799	1.015	1.034	1.014	1.191		0.0436	0.009	0.883	0.955	1.009	0.978
	0.0437	0.44988	0.7245	0.826	0.883	1.204		0.0437	0.8	1.014	1.032	1.014	1.19		0.0437	0.0105	0.8855	0.953	1.009	0.978
	0.0438	0.45413	0.724	0.826	0.884	1.202		0.0438	0.8005	1.013	1.032	1.013	1.19		0.0438	0.0125	0.8875	0.95	1.008	0.977
	0.0439	0.45838	0.723	0.826	0.883	1.202		0.0439	0.802	1.012	1.03	1.013	1.19		0.0439	0.014	0.89	0.947	1.008	0.976
	0.044	0.463	0.722	0.825	0.883	1.2		0.044	0.803	1.012	1.029	1.012	1.191		0.044	0.016	0.892	0.945	1.007	0.974
	0.0441	0.46738	0.721	0.824	0.882	1.199		0.0441	0.804	1.011	1.028	1.011	1.192		0.0441	0.018	0.8945	0.941	1.006	0.974
	0.0442	0.472	0.72	0.824	0.882	1.198		0.0442	0.8055	1.01	1.027	1.011	1.193		0.0442	0.02	0.8965	0.937	1.005	0.973
	0.0443	0.47688	0.7185	0.822	0.882	1.196		0.0443	0.8065	1.01	1.026	1.009	1.195		0.0443	0.022	0.8985	0.933	1.004	0.972
	0.0444	0.4815	0.7165	0.822	0.881	1.194		0.0444	0.808	1.01	1.025	1.009	1.195		0.0444	0.0235	0.9	0.928	1.004	0.972
	0.0445	0.48625	0.715	0.82	0.88	1.192		0.0445	0.8095	1.01	1.024	1.009	1.196		0.0445	0.025	0.9015	0.923	1.002	0.972
	0.0446	0.49125	0.7135	0.819	0.88	1.191		0.0446	0.811	1.009	1.022	1.009	1.195		0.0446	0.0265	0.9025	0.919	1.002	0.971
	0.0447	0.49638	0.712	0.819	0.88	1.189		0.0447	0.813	1.009	1.022	1.009	1.196		0.0447	0.028	0.903	0.917	1.001	0.971
	0.0448	0.50138	0.7105	0.818	0.88	1.187		0.0448	0.815	1.008	1.021	1.009	1.195		0.0448	0.03	0.903	0.915	1.001	0.971
	0.0449	0.50625	0.7095	0.817	0.88	1.185		0.0449	0.817	1.007	1.02	1.01	1.195		0.0449	0.0315	0.9035	0.914	1	0.97
	0.045	0.51113	0.708	0.816	0.879	1.183		0.045	0.819	1.006	1.02	1.009	1.194		0.045	0.0325	0.9035	0.915	1	0.97
	0.0451	0.51563	0.707	0.815	0.878	1.182		0.0451	0.821	1.005	1.019	1.009	1.194		0.0451	0.034	0.9035	0.916	0.999	0.969
	0.0452	0.52	0.706	0.814	0.877	1.181		0.0452	0.8225	1.004	1.018	1.009	1.193		0.0452	0.036	0.904	0.919	0.998	0.969
	0.0453	0.52438	0.705	0.813	0.876	1.18		0.0453	0.824	1.004	1.017	1.009	1.193		0.0453	0.038	0.904	0.923	0.997	0.969
	0.0454	0.52863	0.7045	0.812	0.876	1.179		0.0454	0.8255	1.003	1.016	1.008	1.193		0.0454	0.041	0.904	0.928	0.996	0.968
	0.0455	0.53213	0.703	0.811	0.875	1.178		0.0455	0.8275	1.002	1.015	1.008	1.192		0.0455	0.0435	0.904	0.932	0.995	0.967
	0.0456	0.536	0.702	0.809	0.874	1.177		0.0456	0.8295	1.002	1.014	1.007	1.192		0.0456	0.0465	0.9035	0.938	0.994	0.967
	0.0457	0.53975	0.701	0.808	0.874	1.176		0.0457	0.8315	1.002	1.013	1.007	1.191		0.0457	0.0495	0.903	0.942	0.993	0.966
	0.0458	0.54313	0.6995	0.807	0.873	1.177		0.0458	0.8335	1.001	1.011	1.007	1.19		0.0458	0.053	0.9025	0.947	0.992	0.965
	0.0459	0.54625	0.6985	0.806	0.873	1.178		0.0459	0.8355	1.001	1.011	1.007	1.19		0.0459	0.056	0.902	0.951	0.991	0.964
	0.046	0.54963	0.697	0.806	0.873	1.179		0.046	0.8375	1	1.01	1.008	1.189		0.046	0.0585	0.902	0.954	0.99	0.963
	0.0461	0.55238	0.696	0.804	0.873	1.179		0.0461	0.84	0.999	1.009	1.008	1.189		0.0461	0.0615	0.902	0.957	0.989	0.963
	0.0462	0.55538	0.695	0.804	0.872	1.18		0.0462	0.8425	0.998	1.008	1.008	1.188		0.0462	0.0645	0.902	0.959	0.988	0.962
	0.0463	0.55788	0.694	0.804	0.872	1.181		0.0463	0.8445	0.998	1.007	1.009	1.188		0.0463	0.067	0.9025	0.961	0.987	0.962
	0.0464	0.5605	0.693	0.803	0.871	1.182		0.0464	0.847	0.997	1.007	1.01	1.188		0.0464	0.069	0.9025	0.963	0.986	0.962
	0.0465	0.56288	0.6925	0.803	0.871	1.183		0.0465	0.8495	0.995	1.005	1.011	1.189		0.0465	0.0715	0.9025	0.964	0.985	0.96
	0.0466	0.56488	0.6915	0.802	0.871	1.184		0.0466	0.8515	0.994	1.005	1.011	1.188		0.0466	0.0735	0.902	0.964	0.985	0.96
	0.0467	0.56663	0.6905	0.801	0.87	1.185		0.0467	0.854	0.992	1.004	1.012	1.189		0.0467	0.0755	0.902	0.965	0.984	0.959
	0.0468	0.56813	0.6895	0.8	0.87	1.186		0.0468	0.8565	0.99	1.004	1.013	1.189		0.0468	0.0785	0.9015	0.965	0.984	0.958
	0.0469	0.56938	0.688	0.799	0.869	1.187		0.0469	0.8585	0.988	1.002	1.014	1.19		0.0469	0.0815	0.901	0.965	0.983	0.958
	0.047	0.57075	0.687	0.798	0.868	1.189		0.047	0.86	0.987	1.002	1.014	1.19		0.047	0.085	0.9005	0.966	0.983	0.957
	0.0471	0.57188	0.686	0.797	0.867	1.19		0.0471	0.8625	0.985	1.001	1.015	1.19		0.0471	0.0885	0.9	0.965	0.983	0.956
	0.0472	0.5725	0.685	0.796	0.866	1.191		0.0472	0.865	0.983	1.001	1.016	1.191		0.0472	0.0925	0.8995	0.965	0.982	0.955
	0.0473	0.57325	0.6835	0.796	0.865	1.193		0.0473	0.867	0.982	1.001	1.016	1.191		0.0473	0.096	0.899	0.965	0.981	0.954
	0.0474	0.574	0.6825	0.795	0.864	1.194		0.0474	0.8695	0.98	0.999	1.017	1.192		0.0474	0.1	0.899	0.965	0.981	0.954
	0.0475	0.57438	0.682	0.794	0.863	1.196		0.0475	0.8725	0.979	0.999	1.018	1.193		0.0475	0.103	0.899	0.965	0.979	0.953
	0.0476	0.57463	0.6805	0.793	0.862	1.197		0.0476	0.875	0.978	0.998	1.018	1.193		0.0476	0.106	0.899	0.964	0.978	0.952
	0.0477	0.57488	0.6795	0.792	0.862	1.198		0.0477	0.878	0.977	0.997	1.017	1.194		0.0477	0.109	0.8995	0.965	0.977	0.952
	0.0478	0.57525	0.6785	0.792	0.862	1.2		0.0478	0.8805	0.975	0.996	1.017	1.194		0.0478	0.112	0.8995	0.964	0.976	0.951
	0.0479	0.57525	0.678	0.791	0.863	1.201		0.0479	0.8835	0.975	0.996	1.017	1.194		0.0479	0.1155	0.8995	0.964	0.974	0.95
	0.048	0.57538	0.6775	0.79	0.863	1.202		0.048	0.8855	0.974	0.996	1.017	1.193		0.048	0.12	0.9	0.963	0.973	0.95
	0.0481	0.5755	0.677	0.79	0.863	1.204		0.0481	0.8875	0.973	0.995	1.017	1.192		0.0481	0.1245	0.9	0.962	0.973	0.948
	0.0482	0.57538	0.6765	0.789	0.862	1.205		0.0482	0.8895	0.972	0.995	1.017	1.193		0.0482	0.13	0.8995	0.962	0.972	0.948
	0.0483	0.57538	0.6755	0.789	0.862	1.206		0.0483	0.891	0.97	0.995	1.018	1.192		0.0483	0.135	0.8995	0.961	0.971	0.947
	0.0484	0.57513	0.6745	0.789	0.862	1.207		0.0484	0.8925	0.968	0.994	1.018	1.193		0.0484	0.1405	0.899	0.961	0.97	0.946
	0.0485	0.57488	0.6735	0.789	0.861	1.209		0.0485	0.8945	0.966	0.994	1.018	1.194		0.0485	0.1455	0.8985	0.959	0.97	0.945
	0.0486	0.57463	0.673	0.789	0.861	1.209		0.0486	0.896	0.964	0.993	1.019	1.195		0.0486	0.1495	0.8975	0.959	0.969	0.943
	0.0487	0.57438	0.6725	0.789	0.861	1.21		0.0487	0.8975	0.962	0.993	1.019	1.196		0.0487	0.153	0.897	0.958	0.969	0.943
	0.0488	0.57388	0.6715	0.789	0.861	1.211		0.0488	0.8995	0.961	0.992	1.019	1.197		0.0488	0.1555	0.897	0.958	0.968	0.942
	0.0489	0.57338	0.671	0.789	0.861	1.211		0.0489	0.9005	0.959	0.991	1.018	1.198		0.0489	0.158	0.8965	0.957	0.967	0.941
	0.049	0.573	0.67	0.789	0.86	1.212		0.049	0.9025	0.958	0.99	1.018	1.198		0.049	0.1605	0.8965	0.956	0.966	0.941
	0.0491	0.5725	0.6695	0.788	0.86	1.212		0.0491	0.904	0.956	0.99	1.018	1.198		0.0491	0.163	0.896	0.955	0.966	0.941
	0.0492	0.57225	0.6685	0.788	0.86	1.213		0.0492	0.906	0.955	0.989	1.018	1.197		0.0492	0.1655	0.8965	0.954	0.966	0.94
	0.0493	0.57175	0.6675	0.788	0.86	1.213		0.0493	0.9075	0.953	0.989	1.018	1.197		0.0493	0.168	0.8965	0.954	0.965	0.94
	0.0494	0.57113	0.666	0.787	0.86	1.214		0.0494	0.9095	0.951	0.989	1.018	1.196		0.0494	0.1705	0.897	0.953	0.966	0.939
	0.0495	0.57088	0.6645	0.787	0.86	1.215		0.0495	0.9115	0.95	0.988	1.018	1.196		0.0495	0.173	0.897	0.952	0.965	0.939
	0.0496	0.57075	0.663	0.786	0.86	1.215		0.0496	0.9135	0.949	0.988	1.017	1.196		0.0496	0.1755	0.8975	0.952	0.965	0.939
	0.0497	0.57038	0.662	0.786	0.861	1.216		0.0497	0.9155	0.948	0.988	1.017	1.196		0.0497	0.178	0.8975	0.951	0.965	0.938
	0.0498	0.57013	0.661	0.785	0.861	1.216		0.0498	0.9175	0.947	0.988	1.017	1.196		0.0498	0.1805	0.898	0.95	0.964	0.938
	0.0499	0.57	0.66	0.785	0.861	1.217		0.0499	0.9195	0.945	0.987	1.017	1.195		0.0499	0.183	0.8985	0.949	0.964	0.938
	0.05	0.56988	0.659	0.785	0.861	1.217		0.05	0.9215	0.944	0.988	1.017	1.197		0.05	0.185	0.8985	0.948	0.963	0.937
	0.0501	0.56963	0.6585	0.785	0.861	1.218		0.0501	0.923	0.942	0.987	1.017	1.197		0.0501	0.1865	0.8985	0.946	0.962	0.937
	0.0502	0.56925	0.6575	0.784	0.862	1.218		0.0502	0.9245	0.941	0.987	1.017	1.198		0.0502	0.1885	0.899	0.946	0.961	0.936
	0.0503	0.569	0.657	0.784	0.861	1.218		0.0503	0.9255	0.939	0.987	1.016	1.2		0.0503	0.19	0.8985	0.944	0.961	0.935
	0.0504	0.56863	0.6565	0.783	0.861	1.219		0.0504	0.927	0.937	0.986	1.016	1.2		0.0504	0.1915	0.8985	0.943	0.96	0.934
	0.0505	0.56813	0.6555	0.782	0.861	1.22		0.0505	0.928	0.935	0.986	1.016	1.201		0.0505	0.193	0.8985	0.942	0.959	0.933
	0.0506	0.56788	0.655	0.781	0.86	1.221		0.0506	0.929	0.933	0.986	1.015	1.201		0.0506	0.1945	0.899	0.941	0.959	0.932
	0.0507	0.56775	0.654	0.78	0.86	1.222		0.0507	0.9305	0.931	0.986	1.015	1.201		0.0507	0.196	0.8995	0.94	0.958	0.931
	0.0508	0.56763	0.6525	0.779	0.86	1.223		0.0508	0.9315	0.929	0.986	1.014	1.201		0.0508	0.1975	0.9	0.94	0.957	0.93
	0.0509	0.56763	0.6515	0.778	0.86	1.224		0.0509	0.933	0.928	0.986	1.014	1.201		0.0509	0.1985	0.901	0.939	0.956	0.929
	0.051	0.56763	0.65	0.777	0.86	1.224		0.051	0.9345	0.926	0.987	1.013	1.201		0.051	0.1995	0.901	0.938	0.955	0.929
	0.0511	0.56763	0.649	0.776	0.861	1.225		0.0511	0.936	0.925	0.986	1.014	1.201		0.0511	0.2005	0.9015	0.938	0.953	0.928
	0.0512	0.56763	0.6475	0.775	0.861	1.226		0.0512	0.9375	0.923	0.986	1.013	1.201		0.0512	0.201	0.902	0.938	0.952	0.928
	0.0513	0.5675	0.647	0.775	0.862	1.226		0.0513	0.939	0.922	0.985	1.014	1.201		0.0513	0.202	0.902	0.937	0.951	0.927
	0.0514	0.56775	0.646	0.774	0.862	1.227		0.0514	0.9405	0.92	0.984	1.013	1.202		0.0514	0.2035	0.9025	0.936	0.95	0.928
	0.0515	0.56775	0.6455	0.774	0.863	1.227		0.0515	0.9415	0.918	0.984	1.013	1.202		0.0515	0.2045	0.903	0.935	0.949	0.928
	0.0516	0.56788	0.6455	0.773	0.864	1.227		0.0516	0.943	0.918	0.984	1.013	1.203		0.0516	0.2055	0.903	0.934	0.948	0.928
	0.0517	0.568	0.645	0.773	0.864	1.229		0.0517	0.944	0.915	0.984	1.013	1.203		0.0517	0.2065	0.9035	0.932	0.947	0.928
	0.0518	0.56825	0.645	0.773	0.865	1.229		0.0518	0.945	0.915	0.984	1.013	1.204		0.0518	0.2075	0.9035	0.931	0.945	0.927
	0.0519	0.56863	0.6445	0.772	0.866	1.23		0.0519	0.946	0.913	0.984	1.013	1.204		0.0519	0.209	0.904	0.93	0.944	0.927
	0.052	0.56913	0.644	0.772	0.867	1.231		0.052	0.947	0.911	0.984	1.014	1.204		0.052	0.21	0.9045	0.929	0.943	0.927
	0.0521	0.56925	0.643	0.771	0.868	1.232		0.0521	0.948	0.91	0.983	1.014	1.205		0.0521	0.211	0.905	0.929	0.942	0.926
	0.0522	0.56963	0.6415	0.771	0.868	1.233		0.0522	0.949	0.908	0.983	1.013	1.206		0.0522	0.212	0.905	0.928	0.941	0.926
	0.0523	0.57	0.6405	0.771	0.869	1.234		0.0523	0.95	0.907	0.983	1.013	1.206		0.0523	0.2135	0.9055	0.928	0.939	0.925
	0.0524	0.57025	0.6395	0.771	0.869	1.235		0.0524	0.951	0.904	0.982	1.013	1.207		0.0524	0.2145	0.906	0.927	0.937	0.925
	0.0525	0.57038	0.6385	0.771	0.87	1.236		0.0525	0.9515	0.903	0.982	1.013	1.208		0.0525	0.2155	0.9065	0.927	0.935	0.924
	0.0526	0.57025	0.6375	0.77	0.87	1.237		0.0526	0.9525	0.901	0.981	1.012	1.207		0.0526	0.217	0.9065	0.926	0.934	0.925
	0.0527	0.57025	0.637	0.769	0.87	1.238		0.0527	0.9535	0.9	0.98	1.012	1.207		0.0527	0.2175	0.9075	0.926	0.931	0.924
	0.0528	0.57038	0.636	0.769	0.87	1.239		0.0528	0.954	0.899	0.98	1.011	1.207		0.0528	0.219	0.908	0.926	0.929	0.925
	0.0529	0.57038	0.6355	0.768	0.871	1.24		0.0529	0.955	0.897	0.979	1.011	1.207		0.0529	0.22	0.9085	0.926	0.927	0.925
	0.053	0.5705	0.6345	0.767	0.872	1.241		0.053	0.9565	0.896	0.979	1.01	1.207		0.053	0.221	0.909	0.925	0.925	0.925
	0.0531	0.57088	0.6335	0.767	0.873	1.241		0.0531	0.9575	0.895	0.978	1.01	1.207		0.0531	0.2225	0.9095	0.925	0.924	0.925
	0.0532	0.57138	0.6325	0.766	0.874	1.241		0.0532	0.9585	0.894	0.978	1.01	1.208		0.0532	0.224	0.91	0.924	0.922	0.925
	0.0533	0.57175	0.631	0.767	0.875	1.242		0.0533	0.959	0.892	0.976	1.01	1.208		0.0533	0.2255	0.911	0.923	0.921	0.925
	0.0534	0.57238	0.63	0.767	0.877	1.243		0.0534	0.959	0.892	0.975	1.009	1.209		0.0534	0.227	0.9115	0.922	0.919	0.925
	0.0535	0.573	0.629	0.768	0.878	1.244		0.0535	0.959	0.891	0.974	1.009	1.209		0.0535	0.228	0.912	0.92	0.918	0.925
	0.0536	0.57325	0.6285	0.768	0.878	1.246		0.0536	0.959	0.889	0.972	1.009	1.21		0.0536	0.2295	0.9125	0.919	0.916	0.925
	0.0537	0.57363	0.628	0.768	0.879	1.247		0.0537	0.9585	0.888	0.971	1.008	1.209		0.0537	0.2305	0.913	0.918	0.914	0.925
	0.0538	0.57438	0.627	0.769	0.879	1.248		0.0538	0.9585	0.887	0.969	1.008	1.209		0.0538	0.232	0.913	0.917	0.912	0.925
	0.0539	0.57463	0.626	0.769	0.88	1.249		0.0539	0.958	0.887	0.968	1.007	1.21		0.0539	0.2335	0.913	0.916	0.91	0.924
	0.054	0.57475	0.6245	0.769	0.88	1.25		0.054	0.958	0.886	0.967	1.007	1.21		0.054	0.235	0.9135	0.916	0.909	0.924
	0.0541	0.57488	0.623	0.768	0.881	1.251		0.0541	0.958	0.886	0.966	1.006	1.21		0.0541	0.2365	0.914	0.916	0.907	0.924
	0.0542	0.575	0.6215	0.768	0.882	1.251		0.0542	0.958	0.885	0.965	1.006	1.211		0.0542	0.2385	0.915	0.915	0.905	0.925
	0.0543	0.57525	0.62	0.767	0.882	1.252		0.0543	0.9585	0.885	0.964	1.006	1.211		0.0543	0.2405	0.9155	0.915	0.903	0.925
	0.0544	0.57563	0.6185	0.767	0.883	1.253		0.0544	0.9585	0.885	0.963	1.006	1.212		0.0544	0.243	0.9165	0.915	0.901	0.926
	0.0545	0.576	0.6175	0.767	0.884	1.254		0.0545	0.959	0.885	0.961	1.005	1.212		0.0545	0.2455	0.9175	0.916	0.899	0.927
	0.0546	0.57638	0.616	0.767	0.884	1.255		0.0546	0.9595	0.884	0.961	1.006	1.213		0.0546	0.249	0.9185	0.918	0.897	0.928
	0.0547	0.57688	0.615	0.767	0.885	1.255		0.0547	0.96	0.883	0.959	1.005	1.214		0.0547	0.253	0.919	0.919	0.894	0.928
	0.0548	0.57763	0.6145	0.768	0.885	1.256		0.0548	0.96	0.883	0.959	1.005	1.215		0.0548	0.2565	0.919	0.919	0.891	0.928
	0.0549	0.57838	0.6135	0.769	0.886	1.256		0.0549	0.9605	0.88	0.958	1.005	1.216		0.0549	0.261	0.919	0.918	0.887	0.928
	0.055	0.57888	0.6125	0.769	0.887	1.257		0.055	0.9605	0.878	0.957	1.005	1.217		0.055	0.2645	0.919	0.916	0.882	0.927
	0.0551	0.57913	0.6115	0.77	0.887	1.257		0.0551	0.96	0.876	0.957	1.004	1.218		0.0551	0.2685	0.9185	0.914	0.879	0.926
	0.0552	0.57975	0.6105	0.77	0.888	1.257		0.0552	0.96	0.874	0.956	1.003	1.219		0.0552	0.272	0.918	0.912	0.875	0.926
	0.0553	0.57975	0.61	0.77	0.889	1.257		0.0553	0.96	0.873	0.956	1.003	1.219		0.0553	0.275	0.9175	0.909	0.872	0.926
	0.0554	0.58013	0.609	0.77	0.889	1.258		0.0554	0.9595	0.871	0.954	1.002	1.219		0.0554	0.2785	0.917	0.907	0.87	0.925
	0.0555	0.58013	0.608	0.769	0.89	1.258		0.0555	0.9595	0.871	0.954	1.001	1.219		0.0555	0.2815	0.917	0.906	0.868	0.926
	0.0556	0.58013	0.607	0.768	0.89	1.259		0.0556	0.959	0.869	0.953	1.001	1.219		0.0556	0.2845	0.9165	0.906	0.867	0.926
	0.0557	0.58025	0.606	0.768	0.89	1.26		0.0557	0.959	0.868	0.952	1.001	1.219		0.0557	0.288	0.9155	0.907	0.866	0.927
	0.0558	0.58013	0.6045	0.768	0.89	1.26		0.0558	0.959	0.867	0.951	1	1.219		0.0558	0.2915	0.915	0.908	0.867	0.927
	0.0559	0.58013	0.6035	0.768	0.89	1.261		0.0559	0.959	0.866	0.95	1	1.219		0.0559	0.295	0.915	0.909	0.868	0.928
	0.056	0.58	0.6015	0.767	0.89	1.261		0.056	0.959	0.866	0.949	0.999	1.219		0.056	0.299	0.9145	0.91	0.869	0.929
	0.0561	0.58	0.6	0.767	0.89	1.261		0.0561	0.959	0.864	0.948	0.998	1.219		0.0561	0.303	0.9145	0.91	0.872	0.929
	0.0562	0.58013	0.598	0.767	0.89	1.261		0.0562	0.959	0.864	0.947	0.998	1.218		0.0562	0.3065	0.914	0.909	0.875	0.93
	0.0563	0.58025	0.596	0.767	0.89	1.262		0.0563	0.9595	0.863	0.946	0.998	1.217		0.0563	0.3105	0.914	0.908	0.879	0.931
	0.0564	0.58025	0.595	0.766	0.89	1.262		0.0564	0.96	0.862	0.946	0.998	1.218		0.0564	0.3145	0.914	0.907	0.882	0.931
	0.0565	0.58013	0.594	0.765	0.89	1.262		0.0565	0.96	0.861	0.945	0.998	1.217		0.0565	0.3185	0.9135	0.906	0.886	0.931
	0.0566	0.58038	0.5935	0.764	0.89	1.263		0.0566	0.9605	0.86	0.945	0.998	1.217		0.0566	0.322	0.9135	0.905	0.89	0.931
	0.0567	0.58025	0.5935	0.764	0.891	1.263		0.0567	0.961	0.859	0.944	0.999	1.218		0.0567	0.3255	0.913	0.904	0.893	0.932
	0.0568	0.58	0.593	0.764	0.891	1.264		0.0568	0.961	0.858	0.944	0.999	1.218		0.0568	0.328	0.9125	0.904	0.895	0.931
	0.0569	0.57988	0.593	0.764	0.891	1.264		0.0569	0.9615	0.856	0.943	0.999	1.217		0.0569	0.33	0.9115	0.903	0.897	0.932
	0.057	0.57975	0.592	0.764	0.892	1.265		0.057	0.9615	0.854	0.942	0.999	1.217		0.057	0.332	0.911	0.903	0.899	0.931
	0.0571	0.57925	0.5915	0.764	0.892	1.265		0.0571	0.9615	0.853	0.942	0.998	1.218		0.0571	0.3335	0.91	0.902	0.899	0.931
	0.0572	0.57888	0.5905	0.764	0.892	1.265		0.0572	0.961	0.851	0.941	0.998	1.217		0.0572	0.335	0.9095	0.901	0.9	0.931
	0.0573	0.57863	0.59	0.764	0.893	1.265		0.0573	0.9605	0.849	0.939	0.997	1.218		0.0573	0.337	0.9085	0.901	0.9	0.93
	0.0574	0.578	0.589	0.765	0.892	1.265		0.0574	0.9595	0.847	0.939	0.995	1.217		0.0574	0.3395	0.908	0.901	0.9	0.93
	0.0575	0.57775	0.5885	0.765	0.892	1.266		0.0575	0.959	0.846	0.938	0.994	1.217		0.0575	0.3425	0.907	0.9	0.9	0.93
	0.0576	0.5775	0.588	0.765	0.892	1.266		0.0576	0.959	0.845	0.937	0.993	1.217		0.0576	0.3465	0.9065	0.9	0.9	0.93
	0.0577	0.57725	0.5875	0.765	0.891	1.266		0.0577	0.959	0.843	0.937	0.993	1.216		0.0577	0.351	0.9055	0.899	0.901	0.93
	0.0578	0.577	0.587	0.764	0.892	1.266		0.0578	0.959	0.842	0.937	0.992	1.216		0.0578	0.356	0.9055	0.899	0.9	0.93
	0.0579	0.57663	0.586	0.763	0.892	1.267		0.0579	0.9595	0.84	0.936	0.991	1.215		0.0579	0.36	0.9055	0.898	0.9	0.931
	0.058	0.57625	0.5855	0.762	0.893	1.267		0.058	0.9595	0.84	0.936	0.991	1.215		0.058	0.364	0.9055	0.898	0.9	0.931
	0.0581	0.576	0.5845	0.762	0.893	1.268		0.0581	0.959	0.838	0.936	0.991	1.215		0.0581	0.367	0.9055	0.897	0.9	0.932
	0.0582	0.57613	0.584	0.761	0.895	1.268		0.0582	0.959	0.836	0.935	0.991	1.215		0.0582	0.3695	0.9055	0.896	0.899	0.931
	0.0583	0.57625	0.583	0.761	0.896	1.269		0.0583	0.9585	0.834	0.935	0.991	1.215		0.0583	0.3715	0.9045	0.895	0.899	0.931
	0.0584	0.57688	0.5825	0.761	0.897	1.269		0.0584	0.958	0.833	0.934	0.991	1.215		0.0584	0.3735	0.904	0.893	0.899	0.931
	0.0585	0.57738	0.5815	0.761	0.897	1.269		0.0585	0.957	0.832	0.934	0.991	1.215		0.0585	0.375	0.903	0.891	0.899	0.93
	0.0586	0.57813	0.581	0.761	0.898	1.27		0.0586	0.9565	0.83	0.933	0.99	1.214		0.0586	0.376	0.9025	0.888	0.899	0.93
	0.0587	0.57888	0.5805	0.761	0.897	1.27		0.0587	0.9555	0.828	0.932	0.99	1.214		0.0587	0.3765	0.9015	0.886	0.899	0.929
	0.0588	0.5795	0.5795	0.762	0.897	1.27		0.0588	0.955	0.826	0.932	0.989	1.213		0.0588	0.377	0.9005	0.883	0.899	0.929
	0.0589	0.58	0.5795	0.762	0.897	1.27		0.0589	0.954	0.825	0.931	0.989	1.213		0.0589	0.3775	0.8995	0.88	0.899	0.928
	0.059	0.5805	0.579	0.761	0.896	1.27		0.059	0.953	0.823	0.93	0.988	1.212		0.059	0.378	0.8985	0.878	0.898	0.928
	0.0591	0.5805	0.5785	0.761	0.896	1.271		0.0591	0.9525	0.822	0.929	0.988	1.212		0.0591	0.378	0.898	0.878	0.898	0.927
	0.0592	0.58075	0.578	0.761	0.895	1.271		0.0592	0.9515	0.821	0.929	0.987	1.212		0.0592	0.378	0.8975	0.878	0.898	0.927
	0.0593	0.581	0.5775	0.762	0.894	1.271		0.0593	0.951	0.821	0.928	0.986	1.211		0.0593	0.3785	0.8975	0.879	0.898	0.927
	0.0594	0.58138	0.577	0.762	0.894	1.271		0.0594	0.95	0.82	0.928	0.986	1.211		0.0594	0.379	0.897	0.881	0.897	0.928
	0.0595	0.58188	0.576	0.762	0.893	1.272		0.0595	0.9495	0.819	0.927	0.985	1.21		0.0595	0.38	0.8965	0.883	0.897	0.928
	0.0596	0.5825	0.5755	0.762	0.893	1.272		0.0596	0.9485	0.818	0.927	0.985	1.21		0.0596	0.381	0.896	0.885	0.895	0.928
	0.0597	0.583	0.5745	0.763	0.893	1.272		0.0597	0.948	0.817	0.926	0.983	1.209		0.0597	0.3815	0.8955	0.886	0.895	0.929
	0.0598	0.58363	0.574	0.763	0.892	1.272		0.0598	0.9475	0.817	0.925	0.983	1.209		0.0598	0.3825	0.895	0.886	0.894	0.929
	0.0599	0.58413	0.5735	0.763	0.892	1.272		0.0599	0.947	0.816	0.925	0.981	1.208		0.0599	0.383	0.894	0.886	0.893	0.93
	0.06	0.58463	0.5725	0.763	0.892	1.272		0.06	0.946	0.814	0.923	0.98	1.207		0.06	0.383	0.893	0.885	0.893	0.93
	0.0601	0.585	0.572	0.763	0.892	1.271		0.0601	0.9455	0.813	0.923	0.98	1.206		0.0601	0.383	0.892	0.883	0.892	0.93
	0.0602	0.58538	0.571	0.763	0.891	1.271		0.0602	0.9445	0.811	0.922	0.98	1.204		0.0602	0.383	0.8915	0.881	0.892	0.93
	0.0603	0.58575	0.57	0.763	0.891	1.27		0.0603	0.9435	0.81	0.921	0.98	1.204		0.0603	0.3825	0.891	0.881	0.891	0.93
	0.0604	0.58588	0.5695	0.763	0.89	1.271		0.0604	0.9425	0.808	0.919	0.979	1.202		0.0604	0.382	0.89	0.879	0.891	0.931
	0.0605	0.58588	0.5685	0.763	0.889	1.271		0.0605	0.9415	0.807	0.917	0.979	1.202		0.0605	0.381	0.89	0.878	0.891	0.931
	0.0606	0.58613	0.568	0.763	0.888	1.27		0.0606	0.9405	0.805	0.915	0.979	1.202		0.0606	0.3805	0.8895	0.877	0.891	0.931
	0.0607	0.58625	0.5675	0.763	0.888	1.27		0.0607	0.9395	0.804	0.913	0.978	1.202		0.0607	0.3795	0.889	0.877	0.891	0.931
	0.0608	0.58625	0.5665	0.762	0.887	1.27		0.0608	0.9385	0.801	0.91	0.978	1.201		0.0608	0.379	0.888	0.876	0.891	0.931
	0.0609	0.58675	0.566	0.762	0.886	1.269		0.0609	0.9375	0.799	0.908	0.978	1.2		0.0609	0.3785	0.8875	0.875	0.891	0.931
	0.061	0.58663	0.5655	0.761	0.885	1.269		0.061	0.937	0.798	0.906	0.978	1.2		0.061	0.378	0.8865	0.874	0.891	0.931
	0.0611	0.5865	0.5645	0.76	0.884	1.268		0.0611	0.9365	0.795	0.903	0.978	1.199		0.0611	0.3765	0.886	0.872	0.892	0.931
	0.0612	0.58663	0.5645	0.759	0.883	1.267		0.0612	0.936	0.793	0.9	0.978	1.198		0.0612	0.3755	0.8855	0.871	0.892	0.931
	0.0613	0.58675	0.564	0.758	0.881	1.266		0.0613	0.935	0.791	0.898	0.977	1.197		0.0613	0.374	0.885	0.87	0.893	0.932
	0.0614	0.58675	0.5635	0.758	0.879	1.265		0.0614	0.935	0.789	0.896	0.978	1.196		0.0614	0.373	0.8845	0.869	0.893	0.933
	0.0615	0.587	0.5635	0.757	0.878	1.263		0.0615	0.935	0.788	0.894	0.977	1.195		0.0615	0.3725	0.8835	0.867	0.894	0.933
	0.0616	0.58713	0.563	0.757	0.876	1.262		0.0616	0.9345	0.787	0.892	0.978	1.194		0.0616	0.3725	0.883	0.866	0.894	0.933
	0.0617	0.58725	0.563	0.756	0.876	1.26		0.0617	0.9345	0.787	0.89	0.978	1.193		0.0617	0.3725	0.882	0.865	0.894	0.933
	0.0618	0.5875	0.563	0.756	0.874	1.259		0.0618	0.934	0.786	0.888	0.978	1.192		0.0618	0.3725	0.881	0.864	0.894	0.933
	0.0619	0.58775	0.563	0.756	0.874	1.257		0.0619	0.9335	0.785	0.886	0.979	1.191		0.0619	0.3725	0.8795	0.864	0.894	0.932
	0.062	0.58813	0.563	0.755	0.873	1.256		0.062	0.933	0.784	0.884	0.979	1.19		0.062	0.3725	0.877	0.865	0.894	0.932
	0.0621	0.58825	0.5635	0.755	0.872	1.255		0.0621	0.932	0.784	0.881	0.98	1.189		0.0621	0.373	0.8755	0.865	0.894	0.93
	0.0622	0.58838	0.5635	0.755	0.87	1.254		0.0622	0.931	0.783	0.879	0.98	1.188		0.0622	0.373	0.8735	0.866	0.894	0.93
	0.0623	0.5885	0.563	0.754	0.867	1.253		0.0623	0.9305	0.782	0.876	0.98	1.187		0.0623	0.3735	0.8725	0.867	0.895	0.929
	0.0624	0.58825	0.5625	0.754	0.865	1.252		0.0624	0.9295	0.781	0.874	0.98	1.186		0.0624	0.3735	0.8715	0.867	0.894	0.929
	0.0625	0.58788	0.562	0.754	0.862	1.251		0.0625	0.929	0.781	0.87	0.979	1.185		0.0625	0.374	0.8705	0.868	0.895	0.929
	0.0626	0.58775	0.562	0.753	0.86	1.249		0.0626	0.9285	0.78	0.867	0.978	1.184		0.0626	0.3735	0.87	0.868	0.895	0.928
	0.0627	0.58725	0.561	0.753	0.857	1.248		0.0627	0.9285	0.779	0.864	0.977	1.182		0.0627	0.373	0.8695	0.867	0.896	0.928
	0.0628	0.58713	0.561	0.752	0.855	1.247		0.0628	0.928	0.779	0.86	0.977	1.182		0.0628	0.373	0.869	0.866	0.895	0.928
	0.0629	0.587	0.56	0.751	0.853	1.246		0.0629	0.9275	0.778	0.857	0.976	1.181		0.0629	0.3725	0.8685	0.865	0.896	0.928
	0.063	0.587	0.559	0.75	0.85	1.246		0.063	0.9275	0.777	0.853	0.977	1.18		0.063	0.3725	0.8675	0.865	0.896	0.928
	0.0631	0.58725	0.5585	0.75	0.849	1.245		0.0631	0.927	0.777	0.849	0.977	1.179		0.0631	0.3735	0.8665	0.864	0.896	0.928
	0.0632	0.58713	0.5575	0.75	0.847	1.244		0.0632	0.927	0.775	0.845	0.978	1.177		0.0632	0.3745	0.866	0.863	0.896	0.928
	0.0633	0.58738	0.557	0.75	0.847	1.243		0.0633	0.9265	0.774	0.842	0.978	1.177		0.0633	0.376	0.8645	0.863	0.896	0.928
	0.0634	0.58763	0.556	0.75	0.847	1.242		0.0634	0.926	0.772	0.838	0.979	1.175		0.0634	0.377	0.8635	0.862	0.897	0.928
	0.0635	0.58763	0.5555	0.75	0.848	1.241		0.0635	0.9255	0.772	0.836	0.979	1.175		0.0635	0.3785	0.8625	0.861	0.897	0.928
	0.0636	0.58775	0.5545	0.749	0.848	1.24		0.0636	0.925	0.771	0.835	0.978	1.174		0.0636	0.38	0.861	0.861	0.897	0.927
	0.0637	0.58775	0.5535	0.749	0.849	1.239		0.0637	0.9245	0.771	0.835	0.978	1.173		0.0637	0.381	0.86	0.86	0.897	0.927
	0.0638	0.58788	0.553	0.749	0.851	1.238		0.0638	0.924	0.771	0.836	0.977	1.173		0.0638	0.382	0.859	0.86	0.898	0.926
	0.0639	0.58788	0.552	0.748	0.852	1.238		0.0639	0.9235	0.77	0.837	0.977	1.172		0.0639	0.383	0.8585	0.86	0.899	0.925
	0.064	0.58813	0.551	0.747	0.854	1.237		0.064	0.923	0.77	0.839	0.977	1.171		0.064	0.384	0.8575	0.86	0.899	0.925
	0.0641	0.58825	0.55	0.747	0.854	1.237		0.0641	0.923	0.77	0.84	0.977	1.171		0.0641	0.3855	0.857	0.859	0.9	0.925
	0.0642	0.5885	0.5495	0.746	0.855	1.236		0.0642	0.9225	0.769	0.843	0.977	1.171		0.0642	0.3865	0.856	0.86	0.9	0.924
	0.0643	0.5885	0.5485	0.746	0.856	1.236		0.0643	0.9215	0.769	0.845	0.977	1.17		0.0643	0.388	0.8555	0.859	0.901	0.924
	0.0644	0.5885	0.5475	0.745	0.856	1.236		0.0644	0.921	0.768	0.848	0.977	1.169		0.0644	0.389	0.855	0.859	0.902	0.923
	0.0645	0.58863	0.5465	0.744	0.857	1.235		0.0645	0.9205	0.767	0.851	0.977	1.168		0.0645	0.3905	0.854	0.858	0.903	0.922
	0.0646	0.58863	0.5455	0.744	0.857	1.235		0.0646	0.92	0.767	0.853	0.977	1.167		0.0646	0.3915	0.8535	0.858	0.903	0.921
	0.0647	0.5885	0.544	0.742	0.858	1.234		0.0647	0.919	0.766	0.856	0.978	1.165		0.0647	0.392	0.8525	0.858	0.903	0.921
	0.0648	0.58863	0.543	0.742	0.859	1.234		0.0648	0.919	0.765	0.858	0.979	1.164		0.0648	0.392	0.852	0.857	0.904	0.921
	0.0649	0.58875	0.5415	0.741	0.861	1.233		0.0649	0.9185	0.765	0.86	0.979	1.165		0.0649	0.393	0.8505	0.857	0.904	0.92
	0.065	0.58875	0.5405	0.74	0.861	1.233		0.065	0.9185	0.763	0.861	0.979	1.164		0.065	0.393	0.8495	0.857	0.904	0.92
	0.0651	0.58913	0.54	0.739	0.863	1.232		0.0651	0.9185	0.763	0.862	0.979	1.164		0.0651	0.394	0.8485	0.857	0.903	0.92
	0.0652	0.58938	0.54	0.739	0.863	1.231		0.0652	0.9185	0.761	0.863	0.98	1.163		0.0652	0.395	0.8475	0.857	0.903	0.92
	0.0653	0.58938	0.5395	0.739	0.864	1.231		0.0653	0.9185	0.759	0.863	0.98	1.162		0.0653	0.3965	0.8465	0.857	0.902	0.92
	0.0654	0.5895	0.539	0.739	0.864	1.23		0.0654	0.918	0.759	0.863	0.98	1.161		0.0654	0.3985	0.8455	0.857	0.901	0.92
	0.0655	0.5895	0.538	0.739	0.864	1.23		0.0655	0.9175	0.757	0.862	0.979	1.16		0.0655	0.4005	0.8445	0.857	0.902	0.919
	0.0656	0.5895	0.537	0.738	0.864	1.229		0.0656	0.917	0.756	0.862	0.978	1.159		0.0656	0.4025	0.843	0.857	0.902	0.918
	0.0657	0.5895	0.536	0.738	0.862	1.23		0.0657	0.9165	0.754	0.861	0.977	1.157		0.0657	0.4045	0.8415	0.857	0.903	0.918
	0.0658	0.5895	0.535	0.738	0.862	1.229		0.0658	0.9155	0.753	0.861	0.976	1.156		0.0658	0.406	0.8405	0.858	0.904	0.917
	0.0659	0.58938	0.534	0.737	0.861	1.229		0.0659	0.9155	0.751	0.86	0.975	1.154		0.0659	0.408	0.8385	0.858	0.905	0.916
	0.066	0.5895	0.533	0.737	0.86	1.229		0.066	0.9155	0.75	0.859	0.974	1.152		0.066	0.4095	0.8375	0.858	0.905	0.916
	0.0661	0.58963	0.532	0.735	0.859	1.228		0.0661	0.915	0.749	0.859	0.973	1.15		0.0661	0.411	0.8365	0.858	0.906	0.917
	0.0662	0.59	0.531	0.735	0.858	1.227		0.0662	0.9155	0.747	0.858	0.973	1.149		0.0662	0.413	0.8355	0.859	0.906	0.918
	0.0663	0.59038	0.53	0.733	0.858	1.225		0.0663	0.9155	0.746	0.858	0.972	1.148		0.0663	0.415	0.8345	0.858	0.906	0.919
	0.0664	0.59063	0.529	0.733	0.857	1.224		0.0664	0.916	0.744	0.858	0.972	1.147		0.0664	0.4165	0.834	0.859	0.907	0.921
	0.0665	0.591	0.5285	0.731	0.857	1.223		0.0665	0.9155	0.744	0.858	0.972	1.146		0.0665	0.418	0.833	0.859	0.906	0.922
	0.0666	0.59113	0.5275	0.731	0.856	1.223		0.0666	0.9155	0.742	0.858	0.972	1.144		0.0666	0.4195	0.8315	0.858	0.906	0.923
	0.0667	0.5915	0.5275	0.73	0.856	1.223		0.0667	0.915	0.741	0.858	0.972	1.143		0.0667	0.421	0.8305	0.858	0.905	0.923
	0.0668	0.59175	0.527	0.729	0.855	1.222		0.0668	0.914	0.74	0.858	0.971	1.143		0.0668	0.422	0.8295	0.858	0.905	0.923
	0.0669	0.59213	0.527	0.728	0.855	1.222		0.0669	0.9135	0.739	0.858	0.971	1.142		0.0669	0.423	0.8285	0.858	0.904	0.923
	0.067	0.59238	0.5265	0.728	0.853	1.221		0.067	0.912	0.738	0.858	0.971	1.141		0.067	0.4245	0.8275	0.858	0.904	0.922
	0.0671	0.5925	0.5265	0.727	0.852	1.22		0.0671	0.9115	0.736	0.857	0.97	1.14		0.0671	0.426	0.8265	0.858	0.904	0.921
	0.0672	0.5925	0.526	0.727	0.851	1.217		0.0672	0.9105	0.734	0.857	0.97	1.139		0.0672	0.4275	0.8255	0.858	0.903	0.92
	0.0673	0.5925	0.526	0.726	0.849	1.216		0.0673	0.91	0.732	0.856	0.969	1.138		0.0673	0.428	0.825	0.858	0.903	0.92
	0.0674	0.59238	0.526	0.725	0.849	1.215		0.0674	0.9095	0.732	0.855	0.969	1.138		0.0674	0.4295	0.8245	0.858	0.902	0.919
	0.0675	0.59238	0.5255	0.723	0.847	1.214		0.0675	0.909	0.731	0.855	0.968	1.136		0.0675	0.43	0.8235	0.858	0.902	0.919
	0.0676	0.5925	0.525	0.722	0.846	1.213		0.0676	0.909	0.73	0.854	0.968	1.135		0.0676	0.4305	0.823	0.858	0.902	0.918
	0.0677	0.59263	0.5245	0.72	0.845	1.213		0.0677	0.9085	0.729	0.854	0.967	1.135		0.0677	0.431	0.8225	0.859	0.902	0.918
	0.0678	0.59275	0.524	0.72	0.843	1.212		0.0678	0.9085	0.728	0.852	0.966	1.134		0.0678	0.431	0.822	0.859	0.902	0.917
	0.0679	0.59275	0.523	0.719	0.842	1.211		0.0679	0.908	0.727	0.85	0.965	1.133		0.0679	0.4315	0.8215	0.859	0.901	0.918
	0.068	0.59275	0.522	0.718	0.841	1.21		0.068	0.908	0.726	0.849	0.964	1.132		0.068	0.4325	0.821	0.858	0.9	0.917
	0.0681	0.593	0.5215	0.718	0.84	1.209		0.0681	0.908	0.725	0.848	0.964	1.132		0.0681	0.434	0.821	0.858	0.899	0.917
	0.0682	0.59313	0.5205	0.717	0.839	1.209		0.0682	0.908	0.723	0.847	0.962	1.131		0.0682	0.4365	0.8205	0.857	0.898	0.918
	0.0683	0.5935	0.52	0.716	0.838	1.208		0.0683	0.908	0.723	0.846	0.962	1.13		0.0683	0.4395	0.8205	0.857	0.898	0.918
	0.0684	0.59363	0.52	0.715	0.838	1.207		0.0684	0.9075	0.721	0.845	0.961	1.13		0.0684	0.4425	0.82	0.856	0.897	0.919
	0.0685	0.59375	0.52	0.714	0.837	1.207		0.0685	0.907	0.72	0.844	0.961	1.129		0.0685	0.445	0.8195	0.857	0.897	0.919
	0.0686	0.59375	0.52	0.713	0.837	1.207		0.0686	0.9065	0.719	0.844	0.961	1.129		0.0686	0.4475	0.819	0.857	0.896	0.919
	0.0687	0.59413	0.52	0.712	0.837	1.208		0.0687	0.9055	0.718	0.844	0.96	1.128		0.0687	0.449	0.819	0.857	0.895	0.919
	0.0688	0.59438	0.5205	0.711	0.837	1.207		0.0688	0.905	0.718	0.844	0.959	1.129		0.0688	0.45	0.8185	0.858	0.894	0.919
	0.0689	0.59475	0.52	0.71	0.837	1.207		0.0689	0.904	0.717	0.844	0.959	1.128		0.0689	0.451	0.818	0.856	0.894	0.919
	0.069	0.59513	0.52	0.709	0.837	1.207		0.069	0.903	0.716	0.843	0.958	1.128		0.069	0.4515	0.8175	0.857	0.893	0.919
	0.0691	0.5955	0.5195	0.707	0.836	1.207		0.0691	0.902	0.715	0.842	0.957	1.127		0.0691	0.452	0.8165	0.856	0.893	0.919
	0.0692	0.59563	0.5185	0.706	0.835	1.207		0.0692	0.9015	0.714	0.842	0.956	1.127		0.0692	0.4525	0.8155	0.856	0.892	0.919
	0.0693	0.59588	0.517	0.705	0.835	1.207		0.0693	0.9	0.713	0.841	0.954	1.125		0.0693	0.453	0.815	0.855	0.892	0.919
	0.0694	0.596	0.516	0.704	0.834	1.206		0.0694	0.899	0.712	0.839	0.953	1.124		0.0694	0.4535	0.8145	0.855	0.893	0.919
	0.0695	0.59575	0.515	0.702	0.834	1.205		0.0695	0.8975	0.711	0.839	0.952	1.123		0.0695	0.4545	0.814	0.855	0.892	0.919
	0.0696	0.59575	0.514	0.701	0.833	1.205		0.0696	0.897	0.71	0.838	0.951	1.122		0.0696	0.455	0.8135	0.854	0.892	0.92
	0.0697	0.59563	0.5135	0.7	0.833	1.204		0.0697	0.8965	0.71	0.838	0.95	1.121		0.0697	0.456	0.813	0.854	0.892	0.92
	0.0698	0.59563	0.513	0.699	0.832	1.203		0.0698	0.896	0.709	0.837	0.949	1.119		0.0698	0.456	0.8125	0.853	0.892	0.921
	0.0699	0.59563	0.5125	0.698	0.832	1.203		0.0699	0.896	0.709	0.836	0.949	1.119		0.0699	0.457	0.812	0.852	0.891	0.921
	0.07	0.59575	0.512	0.696	0.832	1.202		0.07	0.8955	0.708	0.835	0.949	1.118		0.07	0.4575	0.811	0.851	0.89	0.922
	0.0701	0.59613	0.512	0.695	0.831	1.201		0.0701	0.895	0.708	0.834	0.949	1.118		0.0701	0.458	0.8105	0.851	0.89	0.922
	0.0702	0.59613	0.511	0.693	0.831	1.2		0.0702	0.894	0.707	0.832	0.949	1.118		0.0702	0.4585	0.809	0.85	0.889	0.922
	0.0703	0.5965	0.5105	0.692	0.831	1.199		0.0703	0.8935	0.706	0.831	0.948	1.118		0.0703	0.459	0.808	0.849	0.889	0.922
	0.0704	0.59663	0.51	0.691	0.83	1.198		0.0704	0.892	0.705	0.83	0.948	1.119		0.0704	0.459	0.807	0.849	0.888	0.922
	0.0705	0.59663	0.509	0.69	0.83	1.198		0.0705	0.891	0.704	0.83	0.947	1.119		0.0705	0.4595	0.806	0.849	0.888	0.923
	0.0706	0.59663	0.5085	0.689	0.829	1.197		0.0706	0.89	0.703	0.828	0.947	1.119		0.0706	0.46	0.8055	0.849	0.888	0.922
	0.0707	0.59663	0.508	0.687	0.828	1.196		0.0707	0.8885	0.702	0.827	0.945	1.12		0.0707	0.46	0.805	0.848	0.888	0.923
	0.0708	0.59675	0.507	0.685	0.828	1.196		0.0708	0.8875	0.702	0.826	0.945	1.12		0.0708	0.46	0.8045	0.848	0.888	0.923
	0.0709	0.59675	0.506	0.683	0.827	1.194		0.0709	0.887	0.701	0.825	0.944	1.12		0.0709	0.46	0.804	0.847	0.888	0.923
	0.071	0.59663	0.5045	0.682	0.826	1.194		0.071	0.8865	0.7	0.824	0.943	1.12		0.071	0.46	0.804	0.847	0.888	0.923
	0.0711	0.59638	0.503	0.68	0.826	1.192		0.0711	0.8855	0.7	0.823	0.942	1.121		0.0711	0.46	0.8035	0.847	0.888	0.924
	0.0712	0.59625	0.5015	0.679	0.825	1.19		0.0712	0.8855	0.698	0.822	0.941	1.12		0.0712	0.46	0.803	0.846	0.887	0.924
	0.0713	0.59588	0.5005	0.677	0.825	1.188		0.0713	0.8845	0.698	0.822	0.94	1.121		0.0713	0.4605	0.803	0.846	0.887	0.924
	0.0714	0.59575	0.499	0.676	0.824	1.187		0.0714	0.884	0.697	0.821	0.939	1.121		0.0714	0.461	0.8025	0.846	0.887	0.924
	0.0715	0.5955	0.4975	0.675	0.824	1.187		0.0715	0.8835	0.695	0.82	0.938	1.121		0.0715	0.4615	0.8025	0.845	0.886	0.924
	0.0716	0.5955	0.4965	0.673	0.825	1.186		0.0716	0.883	0.694	0.82	0.937	1.121		0.0716	0.462	0.802	0.845	0.886	0.924
	0.0717	0.5955	0.496	0.672	0.824	1.185		0.0717	0.8825	0.693	0.818	0.937	1.12		0.0717	0.4625	0.802	0.844	0.886	0.923
	0.0718	0.59563	0.495	0.671	0.824	1.185		0.0718	0.8815	0.692	0.818	0.936	1.121		0.0718	0.4625	0.8015	0.843	0.885	0.922
	0.0719	0.59575	0.4945	0.671	0.824	1.184		0.0719	0.881	0.691	0.817	0.936	1.12		0.0719	0.462	0.801	0.841	0.885	0.922
	0.072	0.596	0.494	0.67	0.824	1.183		0.072	0.88	0.691	0.817	0.936	1.12		0.072	0.4615	0.8005	0.839	0.885	0.92
	0.0721	0.59613	0.4935	0.669	0.823	1.183		0.0721	0.8795	0.691	0.817	0.935	1.12		0.0721	0.46	0.7995	0.838	0.885	0.92
	0.0722	0.59613	0.4935	0.667	0.823	1.182		0.0722	0.879	0.691	0.816	0.935	1.12		0.0722	0.459	0.7995	0.837	0.885	0.919
	0.0723	0.59575	0.493	0.666	0.823	1.181		0.0723	0.878	0.691	0.816	0.934	1.12		0.0723	0.4575	0.7985	0.836	0.885	0.918
	0.0724	0.5955	0.4925	0.665	0.823	1.181		0.0724	0.8775	0.69	0.815	0.934	1.12		0.0724	0.457	0.7985	0.837	0.884	0.918
	0.0725	0.59513	0.4925	0.662	0.824	1.18		0.0725	0.877	0.69	0.814	0.933	1.121		0.0725	0.457	0.7975	0.837	0.884	0.918
	0.0726	0.5945	0.4915	0.661	0.823	1.18		0.0726	0.8765	0.689	0.814	0.932	1.121		0.0726	0.458	0.7975	0.838	0.884	0.917
	0.0727	0.59388	0.491	0.659	0.823	1.18		0.0727	0.876	0.689	0.813	0.931	1.122		0.0727	0.4595	0.797	0.838	0.884	0.917
	0.0728	0.59338	0.49	0.657	0.822	1.181		0.0728	0.876	0.689	0.811	0.93	1.121		0.0728	0.4615	0.7965	0.838	0.884	0.917
	0.0729	0.59263	0.4895	0.655	0.822	1.18		0.0729	0.8755	0.688	0.81	0.929	1.121		0.0729	0.4645	0.796	0.838	0.885	0.917
	0.073	0.59225	0.488	0.654	0.821	1.18		0.073	0.8755	0.687	0.809	0.928	1.12		0.073	0.4675	0.7955	0.837	0.885	0.917
	0.0731	0.592	0.487	0.653	0.821	1.18		0.0731	0.8755	0.687	0.807	0.928	1.119		0.0731	0.4705	0.795	0.835	0.885	0.917
	0.0732	0.59163	0.4855	0.652	0.82	1.18		0.0732	0.875	0.685	0.806	0.927	1.119		0.0732	0.473	0.7945	0.833	0.885	0.917
	0.0733	0.59125	0.4845	0.651	0.82	1.18		0.0733	0.8745	0.683	0.805	0.927	1.118		0.0733	0.4745	0.794	0.831	0.885	0.917
	0.0734	0.59113	0.483	0.65	0.819	1.179		0.0734	0.8735	0.682	0.804	0.926	1.118		0.0734	0.4755	0.7935	0.831	0.885	0.917
	0.0735	0.59088	0.4815	0.649	0.819	1.179		0.0735	0.8725	0.68	0.803	0.925	1.117		0.0735	0.475	0.7935	0.83	0.885	0.918
	0.0736	0.59075	0.4805	0.648	0.819	1.179		0.0736	0.8715	0.679	0.803	0.924	1.118		0.0736	0.475	0.793	0.83	0.884	0.917
	0.0737	0.5905	0.4795	0.647	0.818	1.179		0.0737	0.8705	0.678	0.802	0.923	1.117		0.0737	0.4735	0.7925	0.83	0.885	0.917
	0.0738	0.59	0.4785	0.646	0.818	1.179		0.0738	0.8695	0.677	0.802	0.923	1.117		0.0738	0.473	0.792	0.831	0.884	0.916
	0.0739	0.58963	0.4775	0.645	0.817	1.18		0.0739	0.868	0.676	0.802	0.922	1.116		0.0739	0.4715	0.791	0.831	0.885	0.915
	0.074	0.58913	0.476	0.645	0.817	1.18		0.074	0.867	0.676	0.801	0.922	1.116		0.074	0.4715	0.7905	0.832	0.885	0.914
	0.0741	0.58825	0.4745	0.644	0.816	1.179		0.0741	0.866	0.675	0.801	0.921	1.115		0.0741	0.4715	0.789	0.833	0.885	0.913
	0.0742	0.58775	0.4725	0.643	0.816	1.179		0.0742	0.866	0.675	0.8	0.92	1.115		0.0742	0.4725	0.788	0.834	0.885	0.911
	0.0743	0.58688	0.4705	0.642	0.815	1.179		0.0743	0.8655	0.674	0.8	0.919	1.115		0.0743	0.474	0.7875	0.834	0.885	0.911
	0.0744	0.58613	0.468	0.641	0.814	1.179		0.0744	0.865	0.673	0.799	0.917	1.114		0.0744	0.4755	0.787	0.834	0.886	0.91
	0.0745	0.58563	0.466	0.64	0.814	1.178		0.0745	0.8645	0.673	0.799	0.917	1.114		0.0745	0.4775	0.787	0.834	0.886	0.91
	0.0746	0.58513	0.464	0.64	0.813	1.178		0.0746	0.864	0.671	0.798	0.915	1.113		0.0746	0.479	0.7865	0.833	0.886	0.91
	0.0747	0.58463	0.462	0.64	0.813	1.178		0.0747	0.863	0.67	0.797	0.914	1.111		0.0747	0.48	0.7865	0.831	0.886	0.91
	0.0748	0.58413	0.46	0.639	0.812	1.177		0.0748	0.862	0.668	0.796	0.913	1.111		0.0748	0.4805	0.786	0.829	0.885	0.909
	0.0749	0.58375	0.4585	0.639	0.811	1.177		0.0749	0.8615	0.667	0.794	0.912	1.109		0.0749	0.4805	0.7855	0.827	0.885	0.909
	0.075	0.58338	0.457	0.639	0.81	1.177		0.075	0.86	0.666	0.794	0.911	1.108		0.075	0.4805	0.785	0.825	0.885	0.908
	0.0751	0.58288	0.4555	0.638	0.81	1.177		0.0751	0.859	0.665	0.792	0.909	1.106		0.0751	0.48	0.784	0.822	0.885	0.907
	0.0752	0.58238	0.4545	0.637	0.81	1.177		0.0752	0.858	0.665	0.792	0.907	1.106		0.0752	0.48	0.783	0.821	0.884	0.906
	0.0753	0.58213	0.453	0.635	0.81	1.177		0.0753	0.8565	0.665	0.791	0.904	1.105		0.0753	0.4795	0.7815	0.82	0.885	0.906
	0.0754	0.58163	0.452	0.634	0.809	1.177		0.0754	0.855	0.665	0.79	0.903	1.104		0.0754	0.4795	0.7805	0.819	0.885	0.905
	0.0755	0.58163	0.45	0.633	0.81	1.177		0.0755	0.8535	0.664	0.79	0.901	1.105		0.0755	0.479	0.779	0.819	0.885	0.905
	0.0756	0.5815	0.4485	0.633	0.809	1.177		0.0756	0.852	0.663	0.789	0.9	1.104		0.0756	0.4785	0.778	0.819	0.885	0.904
	0.0757	0.58125	0.4465	0.632	0.808	1.176		0.0757	0.851	0.663	0.789	0.899	1.104		0.0757	0.478	0.777	0.819	0.884	0.904
	0.0758	0.58088	0.445	0.632	0.808	1.176		0.0758	0.85	0.662	0.789	0.899	1.104		0.0758	0.478	0.776	0.819	0.884	0.903
	0.0759	0.5805	0.443	0.631	0.807	1.175		0.0759	0.849	0.662	0.788	0.899	1.104		0.0759	0.478	0.775	0.819	0.883	0.903
	0.076	0.57963	0.4405	0.63	0.805	1.175		0.076	0.8485	0.66	0.787	0.899	1.103		0.076	0.4785	0.774	0.818	0.883	0.902
	0.0761	0.57875	0.438	0.629	0.804	1.174		0.0761	0.848	0.659	0.786	0.898	1.102		0.0761	0.479	0.774	0.818	0.882	0.902
	0.0762	0.578	0.4355	0.627	0.803	1.174		0.0762	0.847	0.657	0.785	0.897	1.1		0.0762	0.4795	0.773	0.816	0.882	0.902
	0.0763	0.57725	0.433	0.626	0.802	1.173		0.0763	0.8465	0.655	0.784	0.896	1.099		0.0763	0.48	0.7725	0.815	0.881	0.901
	0.0764	0.5765	0.4305	0.624	0.801	1.173		0.0764	0.8455	0.653	0.784	0.895	1.097		0.0764	0.4805	0.772	0.814	0.88	0.901
	0.0765	0.57588	0.428	0.623	0.8	1.173		0.0765	0.845	0.651	0.784	0.894	1.095		0.0765	0.4805	0.7715	0.813	0.881	0.901
	0.0766	0.57513	0.4255	0.622	0.8	1.172		0.0766	0.844	0.65	0.783	0.893	1.094		0.0766	0.4805	0.771	0.812	0.88	0.901
	0.0767	0.57463	0.423	0.621	0.799	1.172		0.0767	0.8435	0.649	0.783	0.892	1.091		0.0767	0.48	0.771	0.81	0.88	0.902
	0.0768	0.57413	0.421	0.621	0.799	1.172		0.0768	0.842	0.647	0.782	0.892	1.089		0.0768	0.48	0.7705	0.81	0.879	0.901
	0.0769	0.5735	0.419	0.62	0.799	1.171		0.0769	0.841	0.646	0.781	0.892	1.087		0.0769	0.4795	0.7695	0.809	0.879	0.901
	0.077	0.573	0.418	0.619	0.799	1.171		0.077	0.84	0.644	0.78	0.892	1.086		0.077	0.479	0.769	0.808	0.878	0.901
	0.0771	0.57238	0.417	0.618	0.799	1.17		0.0771	0.8385	0.643	0.779	0.893	1.085		0.0771	0.479	0.768	0.807	0.878	0.9
	0.0772	0.57175	0.417	0.618	0.799	1.17		0.0772	0.8375	0.642	0.778	0.894	1.083		0.0772	0.4795	0.767	0.806	0.877	0.899
	0.0773	0.571	0.4175	0.617	0.799	1.169		0.0773	0.836	0.641	0.777	0.894	1.083		0.0773	0.4795	0.7655	0.806	0.876	0.898
	0.0774	0.5705	0.418	0.616	0.798	1.169		0.0774	0.835	0.639	0.775	0.895	1.081		0.0774	0.4795	0.765	0.804	0.876	0.897
	0.0775	0.56975	0.4195	0.616	0.798	1.168		0.0775	0.834	0.639	0.774	0.895	1.081		0.0775	0.48	0.7645	0.804	0.876	0.896
	0.0776	0.56875	0.421	0.616	0.797	1.169		0.0776	0.833	0.637	0.773	0.895	1.079		0.0776	0.48	0.764	0.802	0.877	0.895
	0.0777	0.56788	0.422	0.615	0.797	1.168		0.0777	0.832	0.637	0.771	0.896	1.078		0.0777	0.4795	0.764	0.802	0.877	0.894
	0.0778	0.56688	0.423	0.614	0.797	1.168		0.0778	0.831	0.637	0.769	0.894	1.077		0.0778	0.479	0.7635	0.801	0.877	0.894
	0.0779	0.566	0.4235	0.613	0.796	1.167		0.0779	0.8305	0.636	0.768	0.894	1.075		0.0779	0.479	0.7635	0.8	0.876	0.894
	0.078	0.56488	0.424	0.611	0.796	1.166		0.078	0.83	0.636	0.767	0.894	1.073		0.078	0.479	0.763	0.8	0.876	0.894
	0.0781	0.56388	0.4245	0.61	0.796	1.165		0.0781	0.83	0.636	0.765	0.894	1.072		0.0781	0.4795	0.763	0.8	0.875	0.895
	0.0782	0.56288	0.4255	0.608	0.796	1.164		0.0782	0.8285	0.636	0.764	0.895	1.071		0.0782	0.4795	0.763	0.8	0.874	0.895
	0.0783	0.56175	0.4265	0.607	0.796	1.163		0.0783	0.828	0.635	0.763	0.895	1.069		0.0783	0.48	0.7625	0.799	0.874	0.896
	0.0784	0.56088	0.428	0.605	0.796	1.161		0.0784	0.827	0.636	0.762	0.896	1.069		0.0784	0.48	0.762	0.799	0.872	0.895
	0.0785	0.55988	0.429	0.604	0.796	1.16		0.0785	0.8255	0.636	0.761	0.896	1.068		0.0785	0.4795	0.761	0.798	0.872	0.895
	0.0786	0.55925	0.43	0.603	0.796	1.16		0.0786	0.824	0.636	0.759	0.896	1.068		0.0786	0.4795	0.7595	0.798	0.871	0.894
	0.0787	0.55838	0.4315	0.603	0.796	1.159		0.0787	0.8225	0.637	0.758	0.896	1.067		0.0787	0.4795	0.7585	0.797	0.871	0.893
	0.0788	0.55763	0.4325	0.602	0.795	1.158		0.0788	0.821	0.637	0.756	0.896	1.066		0.0788	0.4795	0.758	0.796	0.871	0.892
	0.0789	0.55675	0.434	0.602	0.795	1.158		0.0789	0.8195	0.637	0.755	0.896	1.065		0.0789	0.479	0.7575	0.795	0.87	0.891
	0.079	0.556	0.4355	0.601	0.795	1.157		0.079	0.819	0.637	0.753	0.895	1.064		0.079	0.479	0.757	0.794	0.87	0.891
	0.0791	0.55525	0.4365	0.601	0.795	1.157		0.0791	0.818	0.637	0.752	0.896	1.063		0.0791	0.479	0.757	0.793	0.87	0.89
	0.0792	0.55463	0.4375	0.6	0.794	1.156		0.0792	0.8175	0.636	0.751	0.895	1.062		0.0792	0.4785	0.7565	0.792	0.869	0.89
	0.0793	0.55375	0.4375	0.599	0.793	1.155		0.0793	0.817	0.636	0.749	0.895	1.061		0.0793	0.4785	0.7565	0.791	0.869	0.89
	0.0794	0.55338	0.4375	0.598	0.793	1.154		0.0794	0.816	0.636	0.748	0.894	1.06		0.0794	0.479	0.756	0.791	0.869	0.89
	0.0795	0.5525	0.437	0.598	0.791	1.153		0.0795	0.8155	0.635	0.747	0.894	1.059		0.0795	0.479	0.756	0.791	0.869	0.89
	0.0796	0.55163	0.4365	0.597	0.791	1.152		0.0796	0.8145	0.635	0.745	0.894	1.058		0.0796	0.479	0.7555	0.791	0.868	0.89
	0.0797	0.551	0.436	0.596	0.791	1.151		0.0797	0.8135	0.634	0.743	0.893	1.056		0.0797	0.479	0.755	0.79	0.867	0.89
	0.0798	0.55	0.4355	0.596	0.791	1.15		0.0798	0.8125	0.634	0.742	0.893	1.056		0.0798	0.4795	0.7545	0.79	0.866	0.89
	0.0799	0.54888	0.4345	0.595	0.79	1.15		0.0799	0.812	0.633	0.741	0.893	1.054		0.0799	0.4795	0.7535	0.789	0.866	0.89
	0.08	0.54788	0.4335	0.594	0.79	1.149		0.08	0.8115	0.633	0.74	0.893	1.053		0.08	0.4795	0.7535	0.789	0.865	0.89
	0.0801	0.54675	0.4325	0.593	0.79	1.149		0.0801							0.0801
	0.0802	0.54563	0.431	0.592	0.79	1.149		0.0802							0.0802
	0.0803	0.54463	0.4295	0.591	0.79	1.148		0.0803							0.0803
	0.0804	0.54363	0.4275	0.59	0.79	1.148		0.0804							0.0804
	0.0805	0.54275	0.426	0.59	0.791	1.147		0.0805							0.0805
	0.0806	0.54188	0.424	0.59	0.79	1.147		0.0806							0.0806
	0.0807	0.54113	0.423	0.589	0.79	1.146		0.0807							0.0807
	0.0808	0.54	0.4215	0.588	0.79	1.146		0.0808							0.0808
	0.0809	0.539	0.4215	0.588	0.789	1.146		0.0809							0.0809
	0.081	0.53763	0.421	0.587	0.789	1.146		0.081							0.081
	0.0811	0.53675	0.4215	0.586	0.788	1.146		0.0811							0.0811
	0.0812	0.53538	0.4215	0.584	0.788	1.146		0.0812							0.0812
	0.0813	0.53438	0.4215	0.583	0.787	1.145		0.0813							0.0813
	0.0814	0.53325	0.4215	0.582	0.786	1.144		0.0814							0.0814
	0.0815	0.53225	0.421	0.581	0.785	1.143		0.0815							0.0815
	0.0816	0.53125	0.42	0.58	0.784	1.142		0.0816							0.0816
	0.0817	0.53025	0.419	0.579	0.783	1.14		0.0817							0.0817
	0.0818	0.5295	0.418	0.578	0.782	1.138		0.0818							0.0818
	0.0819	0.5285	0.416	0.577	0.781	1.136		0.0819							0.0819
	0.082	0.52788	0.415	0.576	0.78	1.135		0.082							0.082
	0.0821	0.52713	0.414	0.574	0.779	1.134		0.0821							0.0821
	0.0822	0.52638	0.4135	0.573	0.778	1.133		0.0822							0.0822
	0.0823	0.5255	0.413	0.572	0.777	1.132		0.0823							0.0823
	0.0824	0.52475	0.4125	0.571	0.776	1.132		0.0824							0.0824
	0.0825	0.524	0.4125	0.57	0.775	1.131		0.0825							0.0825
	0.0826	0.523	0.4115	0.569	0.775	1.13		0.0826							0.0826
	0.0827	0.52225	0.411	0.568	0.773	1.13		0.0827							0.0827
	0.0828	0.52138	0.411	0.568	0.772	1.129		0.0828							0.0828
	0.0829	0.52013	0.41	0.567	0.771	1.129		0.0829							0.0829
	0.083	0.51925	0.41	0.566	0.769	1.128		0.083							0.083
	0.0831	0.51788	0.409	0.565	0.768	1.128		0.0831							0.0831
	0.0832	0.517	0.4085	0.565	0.767	1.127		0.0832							0.0832
	0.0833	0.51575	0.408	0.564	0.766	1.125		0.0833							0.0833
	0.0834	0.51463	0.4075	0.563	0.764	1.124		0.0834							0.0834
	0.0835	0.51338	0.407	0.562	0.764	1.123		0.0835							0.0835
	0.0836	0.51225	0.406	0.561	0.763	1.122		0.0836							0.0836
	0.0837	0.51113	0.4055	0.561	0.763	1.12		0.0837							0.0837
	0.0838	0.50988	0.4045	0.56	0.762	1.12		0.0838							0.0838
	0.0839	0.509	0.404	0.56	0.762	1.119		0.0839							0.0839
	0.084	0.50788	0.404	0.559	0.761	1.118		0.084							0.084
	0.0841	0.50725	0.4045	0.558	0.761	1.118		0.0841							0.0841
	0.0842	0.50638	0.4045	0.558	0.76	1.117		0.0842							0.0842
	0.0843	0.50588	0.404	0.557	0.759	1.117		0.0843							0.0843
	0.0844	0.50488	0.4045	0.557	0.758	1.115		0.0844							0.0844
	0.0845	0.504	0.404	0.556	0.756	1.115		0.0845							0.0845
	0.0846	0.50325	0.404	0.554	0.755	1.114		0.0846							0.0846
	0.0847	0.50225	0.404	0.553	0.754	1.113		0.0847							0.0847
	0.0848	0.50138	0.4045	0.551	0.753	1.112		0.0848							0.0848
	0.0849	0.50013	0.4045	0.55	0.751	1.111		0.0849							0.0849
	0.085	0.49938	0.4045	0.549	0.75	1.11		0.085							0.085
	0.0851	0.49838	0.4045	0.547	0.749	1.109		0.0851							0.0851
	0.0852	0.49775	0.404	0.546	0.748	1.107		0.0852							0.0852
	0.0853	0.49713	0.404	0.546	0.748	1.106		0.0853							0.0853
	0.0854	0.4965	0.404	0.545	0.747	1.105		0.0854							0.0854
	0.0855	0.49588	0.404	0.545	0.747	1.104		0.0855							0.0855
	0.0856	0.49525	0.404	0.544	0.746	1.102		0.0856							0.0856
	0.0857	0.49463	0.404	0.544	0.746	1.102		0.0857							0.0857
	0.0858	0.49363	0.4035	0.543	0.745	1.1		0.0858							0.0858
	0.0859	0.49288	0.4035	0.542	0.744	1.099		0.0859							0.0859
	0.086	0.49188	0.4035	0.541	0.743	1.098		0.086							0.086
	0.0861	0.49075	0.4035	0.54	0.742	1.098		0.0861							0.0861
	0.0862	0.48975	0.404	0.539	0.741	1.097		0.0862							0.0862
	0.0863	0.48838	0.404	0.538	0.74	1.096		0.0863							0.0863
	0.0864	0.48725	0.403	0.537	0.739	1.095		0.0864							0.0864
	0.0865	0.48575	0.402	0.536	0.738	1.093		0.0865							0.0865
	0.0866	0.48475	0.4005	0.535	0.737	1.092		0.0866							0.0866
	0.0867	0.48363	0.3995	0.534	0.737	1.091		0.0867							0.0867
	0.0868	0.4825	0.3985	0.533	0.736	1.091		0.0868							0.0868
	0.0869	0.48175	0.3985	0.533	0.736	1.089		0.0869							0.0869
	0.087	0.48088	0.398	0.532	0.735	1.089		0.087							0.087
	0.0871	0.48013	0.3975	0.531	0.735	1.088		0.0871							0.0871
	0.0872	0.47938	0.3975	0.53	0.735	1.087		0.0872							0.0872
	0.0873	0.4785	0.397	0.529	0.734	1.085		0.0873							0.0873
	0.0874	0.4775	0.397	0.528	0.734	1.084		0.0874							0.0874
	0.0875	0.47663	0.397	0.527	0.733	1.083		0.0875							0.0875
	0.0876	0.47538	0.397	0.526	0.733	1.082		0.0876							0.0876
	0.0877	0.47425	0.3965	0.525	0.731	1.082		0.0877							0.0877
	0.0878	0.473	0.3965	0.524	0.731	1.081		0.0878							0.0878
	0.0879	0.4715	0.397	0.523	0.729	1.08		0.0879							0.0879
	0.088	0.46988	0.397	0.521	0.728	1.079		0.088							0.088
	0.0881	0.46838	0.3975	0.52	0.727	1.078		0.0881							0.0881
	0.0882	0.46725	0.3975	0.519	0.726	1.077		0.0882							0.0882
	0.0883	0.46588	0.397	0.517	0.725	1.074		0.0883							0.0883
	0.0884	0.46425	0.3965	0.516	0.724	1.072		0.0884							0.0884
	0.0885	0.463	0.3955	0.514	0.725	1.071		0.0885							0.0885
	0.0886	0.4615	0.3945	0.513	0.724	1.069		0.0886							0.0886
	0.0887	0.46013	0.3935	0.513	0.724	1.068		0.0887							0.0887
	0.0888	0.45875	0.3925	0.511	0.724	1.066		0.0888							0.0888
	0.0889	0.45763	0.3915	0.511	0.724	1.065		0.0889							0.0889
	0.089	0.45663	0.391	0.511	0.723	1.064		0.089							0.089
	0.0891	0.45563	0.3905	0.511	0.723	1.063		0.0891							0.0891
	0.0892	0.45488	0.39	0.511	0.722	1.062		0.0892							0.0892
	0.0893	0.45413	0.3895	0.51	0.722	1.061		0.0893							0.0893
	0.0894	0.4535	0.389	0.51	0.721	1.06		0.0894							0.0894
	0.0895	0.453	0.3885	0.509	0.72	1.06		0.0895							0.0895
	0.0896	0.45275	0.3885	0.508	0.719	1.06		0.0896							0.0896
	0.0897	0.45225	0.3875	0.507	0.718	1.059		0.0897							0.0897
	0.0898	0.45225	0.3875	0.506	0.717	1.059		0.0898							0.0898
	0.0899	0.452	0.387	0.504	0.716	1.059		0.0899							0.0899
	0.09	0.452	0.386	0.503	0.716	1.06		0.09							0.09
	0.0901	0.45188	0.386	0.502	0.716	1.06		0.0901							0.0901
	0.0902	0.4515	0.385	0.501	0.715	1.059		0.0902							0.0902
	0.0903	0.45125	0.3845	0.5	0.715	1.059		0.0903							0.0903
	0.0904	0.45113	0.3835	0.499	0.714	1.058		0.0904							0.0904
	0.0905	0.45075	0.3825	0.498	0.713	1.057		0.0905							0.0905
	0.0906	0.45038	0.382	0.497	0.712	1.056		0.0906							0.0906
	0.0907	0.45013	0.3815	0.496	0.712	1.056		0.0907							0.0907
	0.0908	0.45	0.3815	0.495	0.711	1.055		0.0908							0.0908
	0.0909	0.44975	0.381	0.494	0.709	1.056		0.0909							0.0909
	0.091	0.4495	0.381	0.494	0.709	1.056		0.091							0.091
	0.0911	0.44913	0.38	0.493	0.708	1.056		0.0911							0.0911
	0.0912	0.44888	0.3795	0.493	0.706	1.056		0.0912							0.0912
	0.0913	0.44838	0.3785	0.492	0.705	1.056		0.0913							0.0913
	0.0914	0.44775	0.377	0.492	0.704	1.056		0.0914							0.0914
	0.0915	0.44725	0.376	0.491	0.703	1.055		0.0915							0.0915
	0.0916	0.4465	0.3745	0.49	0.7	1.055		0.0916							0.0916
	0.0917	0.44575	0.3735	0.49	0.699	1.054		0.0917							0.0917
	0.0918	0.44525	0.3725	0.489	0.697	1.054		0.0918							0.0918
	0.0919	0.44475	0.371	0.489	0.696	1.054		0.0919							0.0919
	0.092	0.44438	0.37	0.488	0.695	1.053		0.092							0.092
	0.0921	0.444	0.3695	0.488	0.694	1.052		0.0921							0.0921
	0.0922	0.44325	0.369	0.487	0.693	1.052		0.0922							0.0922
	0.0923	0.4425	0.368	0.486	0.693	1.051		0.0923							0.0923
	0.0924	0.44175	0.368	0.485	0.694	1.051		0.0924							0.0924
	0.0925	0.44113	0.367	0.485	0.693	1.051		0.0925							0.0925
	0.0926	0.4405	0.3665	0.484	0.693	1.051		0.0926							0.0926
	0.0927	0.43988	0.3655	0.483	0.692	1.051		0.0927							0.0927
	0.0928	0.43925	0.365	0.482	0.692	1.052		0.0928							0.0928
	0.0929	0.43888	0.3645	0.48	0.691	1.051		0.0929							0.0929
	0.093	0.43825	0.364	0.48	0.69	1.051		0.093							0.093
	0.0931	0.43763	0.3635	0.479	0.689	1.051		0.0931							0.0931
	0.0932	0.4365	0.3625	0.478	0.687	1.051		0.0932							0.0932
	0.0933	0.43525	0.362	0.477	0.686	1.051		0.0933							0.0933
	0.0934	0.43413	0.3615	0.475	0.685	1.05		0.0934							0.0934
	0.0935	0.43325	0.3615	0.475	0.683	1.05		0.0935							0.0935
	0.0936	0.432	0.3615	0.474	0.683	1.049		0.0936							0.0936
	0.0937	0.43113	0.3615	0.473	0.682	1.049		0.0937							0.0937
	0.0938	0.4305	0.3615	0.472	0.681	1.048		0.0938							0.0938
	0.0939	0.4295	0.361	0.472	0.681	1.048		0.0939							0.0939
	0.094	0.42888	0.361	0.472	0.681	1.047		0.094							0.094
	0.0941	0.42813	0.3605	0.472	0.68	1.047		0.0941							0.0941
	0.0942	0.42738	0.36	0.471	0.68	1.046		0.0942							0.0942
	0.0943	0.42663	0.3595	0.47	0.679	1.046		0.0943							0.0943
	0.0944	0.42563	0.359	0.47	0.679	1.045		0.0944							0.0944
	0.0945	0.42475	0.358	0.469	0.679	1.045		0.0945							0.0945
	0.0946	0.424	0.3575	0.469	0.678	1.045		0.0946							0.0946
	0.0947	0.42313	0.357	0.468	0.678	1.044		0.0947							0.0947
	0.0948	0.4225	0.356	0.467	0.677	1.045		0.0948							0.0948
	0.0949	0.42188	0.355	0.467	0.676	1.045		0.0949							0.0949
	0.095	0.42125	0.3535	0.465	0.676	1.045		0.095							0.095
	0.0951	0.42088	0.3525	0.464	0.675	1.046		0.0951							0.0951
	0.0952	0.42013	0.351	0.463	0.675	1.046		0.0952							0.0952
	0.0953	0.41963	0.35	0.462	0.675	1.047		0.0953							0.0953
	0.0954	0.419	0.35	0.461	0.675	1.047		0.0954							0.0954
	0.0955	0.41838	0.3495	0.459	0.674	1.047		0.0955							0.0955
	0.0956	0.41763	0.349	0.458	0.675	1.047		0.0956							0.0956
	0.0957	0.41675	0.349	0.457	0.675	1.046		0.0957							0.0957
	0.0958	0.41588	0.349	0.456	0.675	1.046		0.0958							0.0958
	0.0959	0.41488	0.349	0.455	0.675	1.045		0.0959							0.0959
	0.096	0.41413	0.3485	0.455	0.675	1.045		0.096							0.096
	0.0961	0.41325	0.3485	0.453	0.675	1.044		0.0961							0.0961
	0.0962	0.41238	0.3475	0.453	0.674	1.044		0.0962							0.0962
	0.0963	0.41188	0.347	0.452	0.673	1.043		0.0963							0.0963
	0.0964	0.41113	0.3465	0.451	0.671	1.043		0.0964							0.0964
	0.0965	0.4105	0.3455	0.45	0.67	1.042		0.0965							0.0965
	0.0966	0.40988	0.3445	0.448	0.669	1.042		0.0966							0.0966
	0.0967	0.40925	0.3435	0.448	0.668	1.041		0.0967							0.0967
	0.0968	0.40825	0.3425	0.446	0.668	1.04		0.0968							0.0968
	0.0969	0.40738	0.3415	0.445	0.667	1.039		0.0969							0.0969
	0.097	0.4065	0.3405	0.444	0.668	1.039		0.097							0.097
	0.0971	0.40563	0.3395	0.443	0.667	1.039		0.0971							0.0971
	0.0972	0.405	0.339	0.442	0.667	1.039		0.0972							0.0972
	0.0973	0.40413	0.3385	0.44	0.667	1.038		0.0973							0.0973
	0.0974	0.4035	0.3385	0.44	0.667	1.038		0.0974							0.0974
	0.0975	0.40275	0.338	0.438	0.667	1.037		0.0975							0.0975
	0.0976	0.40225	0.3375	0.438	0.666	1.037		0.0976							0.0976
	0.0977	0.4015	0.3365	0.437	0.666	1.036		0.0977							0.0977
	0.0978	0.40063	0.336	0.437	0.665	1.035		0.0978							0.0978
	0.0979	0.39988	0.3355	0.436	0.665	1.035		0.0979							0.0979
	0.098	0.39875	0.3345	0.436	0.664	1.034		0.098							0.098
	0.0981	0.39788	0.3335	0.435	0.663	1.034		0.0981							0.0981
	0.0982	0.39675	0.3325	0.434	0.663	1.033		0.0982							0.0982
	0.0983	0.396	0.3315	0.433	0.661	1.033		0.0983							0.0983
	0.0984	0.39475	0.331	0.431	0.66	1.033		0.0984							0.0984
	0.0985	0.394	0.3295	0.431	0.66	1.033		0.0985							0.0985
	0.0986	0.393	0.329	0.429	0.659	1.032		0.0986							0.0986
	0.0987	0.39213	0.328	0.428	0.658	1.031		0.0987							0.0987
	0.0988	0.39125	0.3275	0.427	0.657	1.031		0.0988							0.0988
	0.0989	0.39025	0.3265	0.427	0.657	1.03		0.0989							0.0989
	0.099	0.3895	0.326	0.426	0.655	1.029		0.099							0.099
	0.0991	0.3885	0.3255	0.426	0.655	1.028		0.0991							0.0991
	0.0992	0.38788	0.3255	0.426	0.654	1.027		0.0992							0.0992
	0.0993	0.38713	0.3255	0.425	0.653	1.026		0.0993							0.0993
	0.0994	0.3865	0.325	0.424	0.652	1.026		0.0994							0.0994
	0.0995	0.38588	0.325	0.424	0.652	1.025		0.0995							0.0995
	0.0996	0.38525	0.3245	0.423	0.65	1.024		0.0996							0.0996
	0.0997	0.38425	0.324	0.423	0.65	1.024		0.0997							0.0997
	0.0998	0.38325	0.323	0.422	0.649	1.023		0.0998							0.0998
	0.0999	0.38238	0.322	0.422	0.649	1.022		0.0999							0.0999
	0.1	0.38138	0.321	0.421	0.648	1.021		0.1							0.1
	0.1001	0.3805	0.32	0.421	0.647	1.021		0.1001							0.1001
	0.1002	0.37975	0.32	0.42	0.647	1.02		0.1002							0.1002
	0.1003	0.37875	0.3195	0.42	0.646	1.019		0.1003							0.1003
	0.1004	0.37788	0.319	0.42	0.646	1.019		0.1004							0.1004
	0.1005	0.377	0.3185	0.419	0.645	1.018		0.1005							0.1005
	0.1006	0.37625	0.318	0.419	0.645	1.018		0.1006							0.1006
	0.1007	0.37525	0.3175	0.419	0.646	1.017		0.1007							0.1007
	0.1008	0.37425	0.3165	0.42	0.646	1.017		0.1008							0.1008
	0.1009	0.3735	0.3165	0.42	0.646	1.016		0.1009							0.1009
	0.101	0.3725	0.316	0.42	0.645	1.016		0.101							0.101
	0.1011	0.37175	0.3155	0.42	0.645	1.015		0.1011							0.1011
	0.1012	0.37075	0.315	0.419	0.644	1.014		0.1012							0.1012
	0.1013	0.36988	0.315	0.419	0.643	1.013		0.1013							0.1013
	0.1014	0.36888	0.3145	0.418	0.642	1.011		0.1014							0.1014
	0.1015	0.36788	0.3145	0.418	0.642	1.01		0.1015							0.1015
	0.1016	0.36675	0.314	0.416	0.641	1.009		0.1016							0.1016
	0.1017	0.36563	0.3135	0.415	0.64	1.008		0.1017							0.1017
	0.1018	0.3645	0.313	0.413	0.639	1.007		0.1018							0.1018
	0.1019	0.36338	0.312	0.412	0.638	1.007		0.1019							0.1019
	0.102	0.36225	0.3115	0.411	0.637	1.006		0.102							0.102
	0.1021	0.36125	0.3105	0.41	0.636	1.005		0.1021							0.1021
	0.1022	0.36025	0.31	0.41	0.635	1.005		0.1022							0.1022
	0.1023	0.3595	0.31	0.41	0.634	1.004		0.1023							0.1023
	0.1024	0.35863	0.309	0.41	0.633	1.003		0.1024							0.1024
	0.1025	0.35788	0.3095	0.409	0.632	1.002		0.1025							0.1025
	0.1026	0.357	0.309	0.409	0.631	1.001		0.1026							0.1026
	0.1027	0.35625	0.309	0.408	0.63	0.999		0.1027							0.1027
	0.1028	0.35513	0.3095	0.407	0.63	0.998		0.1028							0.1028
	0.1029	0.35413	0.31	0.407	0.629	0.996		0.1029							0.1029
	0.103	0.353	0.3105	0.406	0.629	0.994		0.103							0.103
	0.1031	0.35213	0.311	0.405	0.629	0.994		0.1031							0.1031
	0.1032	0.35113	0.3115	0.405	0.628	0.992		0.1032							0.1032
	0.1033	0.35013	0.312	0.403	0.628	0.992		0.1033							0.1033
	0.1034	0.34925	0.3125	0.402	0.628	0.991		0.1034							0.1034
	0.1035	0.34813	0.312	0.401	0.627	0.99		0.1035							0.1035
	0.1036	0.34725	0.312	0.4	0.627	0.989		0.1036							0.1036
	0.1037	0.34613	0.311	0.399	0.626	0.988		0.1037							0.1037
	0.1038	0.34525	0.311	0.398	0.625	0.987		0.1038							0.1038
	0.1039	0.34425	0.311	0.397	0.625	0.985		0.1039							0.1039
	0.104	0.34363	0.3105	0.397	0.624	0.984		0.104							0.104
	0.1041	0.34313	0.311	0.397	0.624	0.982		0.1041							0.1041
	0.1042	0.3425	0.311	0.396	0.623	0.981		0.1042							0.1042
	0.1043	0.342	0.312	0.396	0.622	0.98		0.1043							0.1043
	0.1044	0.34125	0.312	0.395	0.622	0.979		0.1044							0.1044
	0.1045	0.34038	0.312	0.395	0.622	0.978		0.1045							0.1045
	0.1046	0.33938	0.312	0.394	0.622	0.977		0.1046							0.1046
	0.1047	0.33838	0.3115	0.394	0.621	0.976		0.1047							0.1047
	0.1048	0.33713	0.311	0.393	0.621	0.975		0.1048							0.1048
	0.1049	0.33613	0.3105	0.392	0.62	0.974		0.1049							0.1049
	0.105	0.335	0.31	0.391	0.619	0.973		0.105							0.105
	0.1051	0.33425	0.3095	0.39	0.618	0.973		0.1051							0.1051
	0.1052	0.33363	0.309	0.39	0.617	0.972		0.1052							0.1052
	0.1053	0.333	0.3085	0.388	0.617	0.971		0.1053							0.1053
	0.1054	0.33225	0.308	0.388	0.616	0.97		0.1054							0.1054
	0.1055	0.33163	0.307	0.386	0.615	0.969		0.1055							0.1055
	0.1056	0.33088	0.307	0.385	0.614	0.969		0.1056							0.1056
	0.1057	0.33	0.3065	0.384	0.614	0.969		0.1057							0.1057
	0.1058	0.32938	0.3055	0.384	0.613	0.968		0.1058							0.1058
	0.1059	0.32863	0.3055	0.383	0.612	0.968		0.1059							0.1059
	0.106	0.32788	0.305	0.383	0.611	0.966		0.106							0.106
	0.1061	0.32713	0.304	0.383	0.611	0.966		0.1061							0.1061
	0.1062	0.32625	0.3035	0.383	0.61	0.964		0.1062							0.1062
	0.1063	0.32563	0.303	0.383	0.609	0.963		0.1063							0.1063
	0.1064	0.32488	0.3025	0.382	0.608	0.962		0.1064							0.1064
	0.1065	0.32388	0.3025	0.382	0.606	0.961		0.1065							0.1065
	0.1066	0.32288	0.302	0.381	0.606	0.96		0.1066							0.1066
	0.1067	0.322	0.301	0.38	0.604	0.96		0.1067							0.1067
	0.1068	0.32113	0.3005	0.379	0.603	0.959		0.1068							0.1068
	0.1069	0.32038	0.3	0.377	0.602	0.959		0.1069							0.1069
	0.107	0.31988	0.2995	0.376	0.601	0.958		0.107							0.107
	0.1071	0.31925	0.299	0.376	0.6	0.957		0.1071							0.1071
	0.1072	0.31875	0.2985	0.375	0.599	0.957		0.1072							0.1072
	0.1073	0.318	0.2985	0.374	0.598	0.955		0.1073							0.1073
	0.1074	0.31738	0.298	0.374	0.597	0.955		0.1074							0.1074
	0.1075	0.31663	0.2975	0.373	0.597	0.955		0.1075							0.1075
	0.1076	0.3155	0.297	0.373	0.596	0.955		0.1076							0.1076
	0.1077	0.3145	0.296	0.373	0.596	0.954		0.1077							0.1077
	0.1078	0.3135	0.296	0.372	0.596	0.954		0.1078							0.1078
	0.1079	0.3125	0.296	0.372	0.595	0.953		0.1079							0.1079
	0.108	0.31125	0.2965	0.371	0.594	0.952		0.108							0.108
	0.1081	0.31013	0.2965	0.371	0.593	0.952		0.1081							0.1081
	0.1082	0.30913	0.2965	0.371	0.592	0.952		0.1082							0.1082
	0.1083	0.308	0.2965	0.37	0.591	0.951		0.1083							0.1083
	0.1084	0.307	0.296	0.37	0.59	0.951		0.1084							0.1084
	0.1085	0.306	0.2955	0.369	0.588	0.95		0.1085							0.1085
	0.1086	0.30513	0.2945	0.369	0.587	0.95		0.1086							0.1086
	0.1087	0.30425	0.2945	0.368	0.586	0.949		0.1087							0.1087
	0.1088	0.30363	0.294	0.367	0.584	0.949		0.1088							0.1088
	0.1089	0.30288	0.2935	0.367	0.583	0.949		0.1089							0.1089
	0.109	0.302	0.2935	0.366	0.581	0.948		0.109							0.109
	0.1091	0.30138	0.2935	0.366	0.579	0.948		0.1091							0.1091
	0.1092	0.30038	0.293	0.366	0.578	0.948		0.1092							0.1092
	0.1093	0.29975	0.293	0.366	0.577	0.948		0.1093							0.1093
	0.1094	0.29888	0.293	0.365	0.576	0.948		0.1094							0.1094
	0.1095	0.29813	0.293	0.365	0.575	0.949		0.1095							0.1095
	0.1096	0.29775	0.2925	0.365	0.574	0.949		0.1096							0.1096
	0.1097	0.29725	0.292	0.365	0.572	0.949		0.1097							0.1097
	0.1098	0.29675	0.291	0.364	0.572	0.949		0.1098							0.1098
	0.1099	0.296	0.2905	0.363	0.571	0.949		0.1099							0.1099
	0.11	0.2955	0.29	0.364	0.569	0.949		0.11							0.11
	0.1101	0.29475	0.289	0.363	0.569	0.948		0.1101							0.1101
	0.1102	0.29388	0.2885	0.364	0.568	0.947		0.1102							0.1102
	0.1103	0.29288	0.288	0.363	0.568	0.947		0.1103							0.1103
	0.1104	0.29163	0.288	0.362	0.567	0.947		0.1104							0.1104
	0.1105	0.2905	0.2875	0.362	0.568	0.947		0.1105							0.1105
	0.1106	0.28975	0.2875	0.361	0.568	0.947		0.1106							0.1106
	0.1107	0.28875	0.2875	0.362	0.567	0.947		0.1107							0.1107
	0.1108	0.28813	0.2875	0.361	0.567	0.947		0.1108							0.1108
	0.1109	0.28763	0.2875	0.362	0.567	0.947		0.1109							0.1109
	0.111	0.28725	0.2875	0.362	0.567	0.947		0.111							0.111
	0.1111	0.28675	0.287	0.362	0.566	0.946		0.1111							0.1111
	0.1112	0.28638	0.287	0.362	0.566	0.945		0.1112							0.1112
	0.1113	0.28625	0.287	0.362	0.564	0.945		0.1113							0.1113
	0.1114	0.28563	0.287	0.362	0.564	0.944		0.1114							0.1114
	0.1115	0.285	0.2865	0.361	0.563	0.944		0.1115							0.1115
	0.1116	0.2845	0.286	0.361	0.561	0.944		0.1116							0.1116
	0.1117	0.28388	0.2855	0.36	0.56	0.944		0.1117							0.1117
	0.1118	0.28313	0.2845	0.359	0.559	0.945		0.1118							0.1118
	0.1119	0.28263	0.284	0.358	0.558	0.944		0.1119							0.1119
	0.112	0.28188	0.2835	0.357	0.556	0.944		0.112							0.112
	0.1121	0.281	0.283	0.356	0.555	0.944		0.1121							0.1121
	0.1122	0.28013	0.2825	0.355	0.554	0.944		0.1122							0.1122
	0.1123	0.27938	0.282	0.355	0.553	0.944		0.1123							0.1123
	0.1124	0.2785	0.282	0.354	0.553	0.944		0.1124							0.1124
	0.1125	0.27763	0.282	0.353	0.552	0.944		0.1125							0.1125
	0.1126	0.27688	0.282	0.352	0.552	0.944		0.1126							0.1126
	0.1127	0.27613	0.2825	0.352	0.552	0.944		0.1127							0.1127
	0.1128	0.27513	0.283	0.351	0.552	0.943		0.1128							0.1128
	0.1129	0.27438	0.283	0.35	0.552	0.942		0.1129							0.1129
	0.113	0.27363	0.2835	0.349	0.552	0.942		0.113							0.113
	0.1131	0.27288	0.2835	0.348	0.553	0.94		0.1131							0.1131
	0.1132	0.27225	0.283	0.348	0.552	0.939		0.1132							0.1132
	0.1133	0.27138	0.283	0.347	0.552	0.938		0.1133							0.1133
	0.1134	0.27063	0.282	0.346	0.551	0.938		0.1134							0.1134
	0.1135	0.27013	0.2815	0.346	0.549	0.937		0.1135							0.1135
	0.1136	0.26938	0.281	0.345	0.547	0.937		0.1136							0.1136
	0.1137	0.26863	0.2805	0.345	0.546	0.937		0.1137							0.1137
	0.1138	0.268	0.28	0.344	0.545	0.936		0.1138							0.1138
	0.1139	0.26725	0.2795	0.343	0.544	0.936		0.1139							0.1139
	0.114	0.26625	0.279	0.343	0.544	0.935		0.114							0.114
	0.1141	0.26563	0.2785	0.342	0.543	0.936		0.1141							0.1141
	0.1142	0.26463	0.2785	0.341	0.543	0.935		0.1142							0.1142
	0.1143	0.26375	0.2785	0.34	0.543	0.936		0.1143							0.1143
	0.1144	0.263	0.2785	0.339	0.544	0.935		0.1144							0.1144
	0.1145	0.26238	0.278	0.338	0.544	0.935		0.1145							0.1145
	0.1146	0.26163	0.278	0.338	0.544	0.935		0.1146							0.1146
	0.1147	0.26088	0.2775	0.338	0.544	0.934		0.1147							0.1147
	0.1148	0.26063	0.277	0.338	0.544	0.935		0.1148							0.1148
	0.1149	0.25988	0.2765	0.338	0.543	0.934		0.1149							0.1149
	0.115	0.25913	0.276	0.338	0.543	0.934		0.115							0.115
	0.1151	0.25863	0.275	0.337	0.543	0.934		0.1151							0.1151
	0.1152	0.25775	0.274	0.336	0.542	0.934		0.1152							0.1152
	0.1153	0.25688	0.2735	0.336	0.542	0.934		0.1153							0.1153
	0.1154	0.256	0.272	0.335	0.541	0.933		0.1154							0.1154
	0.1155	0.255	0.271	0.335	0.54	0.934		0.1155							0.1155
	0.1156	0.25413	0.2705	0.334	0.54	0.933		0.1156							0.1156
	0.1157	0.253	0.2695	0.334	0.538	0.933		0.1157							0.1157
	0.1158	0.25238	0.2685	0.333	0.538	0.933		0.1158							0.1158
	0.1159	0.2515	0.268	0.333	0.537	0.933		0.1159							0.1159
	0.116	0.25088	0.267	0.332	0.536	0.933		0.116							0.116
	0.1161	0.25025	0.2665	0.332	0.536	0.933		0.1161							0.1161
	0.1162	0.24963	0.2655	0.332	0.534	0.933		0.1162							0.1162
	0.1163	0.24875	0.2655	0.331	0.534	0.932		0.1163							0.1163
	0.1164	0.24813	0.265	0.331	0.533	0.932		0.1164							0.1164
	0.1165	0.24725	0.265	0.33	0.532	0.931		0.1165							0.1165
	0.1166	0.24638	0.265	0.33	0.531	0.931		0.1166							0.1166
	0.1167	0.24538	0.2655	0.329	0.531	0.931		0.1167							0.1167
	0.1168	0.24425	0.265	0.328	0.53	0.932		0.1168							0.1168
	0.1169	0.243	0.2645	0.328	0.529	0.932		0.1169							0.1169
	0.117	0.24175	0.2635	0.327	0.528	0.931		0.117							0.117
	0.1171	0.24038	0.2625	0.327	0.527	0.932		0.1171							0.1171
	0.1172	0.23925	0.262	0.326	0.526	0.931		0.1172							0.1172
	0.1173	0.238	0.261	0.326	0.525	0.931		0.1173							0.1173
	0.1174	0.237	0.261	0.325	0.524	0.932		0.1174							0.1174
	0.1175	0.236	0.261	0.325	0.522	0.932		0.1175							0.1175
	0.1176	0.23488	0.261	0.324	0.522	0.932		0.1176							0.1176
	0.1177	0.23388	0.261	0.323	0.521	0.931		0.1177							0.1177
	0.1178	0.2325	0.2615	0.323	0.521	0.931		0.1178							0.1178
	0.1179	0.23113	0.2615	0.322	0.52	0.931		0.1179							0.1179
	0.118	0.22988	0.2615	0.322	0.52	0.931		0.118							0.118
	0.1181	0.2285	0.2615	0.321	0.52	0.931		0.1181							0.1181
	0.1182	0.22713	0.2615	0.321	0.519	0.931		0.1182							0.1182
	0.1183	0.22588	0.261	0.321	0.519	0.93		0.1183							0.1183
	0.1184	0.2245	0.2605	0.321	0.518	0.93		0.1184							0.1184
	0.1185	0.22363	0.2605	0.321	0.517	0.929		0.1185							0.1185
	0.1186	0.222	0.26	0.321	0.516	0.928		0.1186							0.1186
	0.1187	0.22138	0.26	0.321	0.514	0.927		0.1187							0.1187
	0.1188	0.22038	0.26	0.32	0.513	0.927		0.1188							0.1188
	0.1189	0.21975	0.2595	0.318	0.512	0.927		0.1189							0.1189
	0.119	0.21925	0.2595	0.317	0.511	0.926		0.119							0.119
	0.1191	0.21875	0.259	0.316	0.51	0.926		0.1191							0.1191
	0.1192	0.21825	0.259	0.316	0.51	0.926		0.1192							0.1192
	0.1193	0.21763	0.259	0.316	0.509	0.926		0.1193							0.1193
	0.1194	0.21713	0.259	0.316	0.509	0.925		0.1194							0.1194
	0.1195	0.21638	0.2595	0.317	0.508	0.925		0.1195							0.1195
	0.1196	0.21575	0.259	0.317	0.508	0.925		0.1196							0.1196
	0.1197	0.2155	0.2595	0.317	0.508	0.924		0.1197							0.1197
	0.1198	0.215	0.2595	0.317	0.506	0.924		0.1198							0.1198
	0.1199	0.21463	0.2595	0.318	0.506	0.924		0.1199							0.1199
	0.12	0.21425	0.259	0.317	0.505	0.924		0.12							0.12
	0.1201	0.21388	0.259	0.317	0.505	0.924		0.1201							0.1201
	0.1202	0.21363	0.259	0.316	0.505	0.924		0.1202							0.1202
	0.1203	0.21313	0.2585	0.316	0.504	0.925		0.1203							0.1203
	0.1204	0.21275	0.259	0.315	0.504	0.925		0.1204							0.1204
	0.1205	0.21213	0.2585	0.315	0.503	0.925		0.1205							0.1205
	0.1206	0.2115	0.2585	0.315	0.503	0.924		0.1206							0.1206
	0.1207	0.21113	0.2575	0.314	0.503	0.924		0.1207							0.1207
	0.1208	0.21075	0.2565	0.314	0.503	0.924		0.1208							0.1208
	0.1209	0.21038	0.2555	0.314	0.503	0.923		0.1209							0.1209
	0.121	0.21013	0.2545	0.313	0.503	0.923		0.121							0.121
	0.1211	0.20963	0.2545	0.313	0.503	0.922		0.1211							0.1211
	0.1212	0.20888	0.2545	0.312	0.503	0.921		0.1212							0.1212
	0.1213	0.20838	0.2545	0.311	0.503	0.92		0.1213							0.1213
	0.1214	0.2075	0.2545	0.311	0.502	0.919		0.1214							0.1214
	0.1215	0.20663	0.255	0.309	0.501	0.919		0.1215							0.1215
	0.1216	0.20563	0.2555	0.308	0.501	0.918		0.1216							0.1216
	0.1217	0.2045	0.2555	0.307	0.5	0.918		0.1217							0.1217
	0.1218	0.20363	0.2555	0.306	0.499	0.918		0.1218							0.1218
	0.1219	0.20288	0.255	0.305	0.498	0.917		0.1219							0.1219
	0.122	0.202	0.255	0.303	0.498	0.916		0.122							0.122
	0.1221	0.20113	0.2545	0.302	0.496	0.916		0.1221							0.1221
	0.1222	0.20038	0.2535	0.3	0.495	0.914		0.1222							0.1222
	0.1223	0.1995	0.253	0.298	0.494	0.913		0.1223							0.1223
	0.1224	0.19863	0.2525	0.297	0.493	0.912		0.1224							0.1224
	0.1225	0.19775	0.2525	0.295	0.493	0.91		0.1225							0.1225
	0.1226	0.197	0.252	0.294	0.492	0.91		0.1226							0.1226
	0.1227	0.19613	0.252	0.292	0.492	0.908		0.1227							0.1227
	0.1228	0.19525	0.252	0.291	0.491	0.908		0.1228							0.1228
	0.1229	0.19425	0.252	0.289	0.491	0.907		0.1229							0.1229
	0.123	0.19338	0.252	0.288	0.489	0.907		0.123							0.123
	0.1231	0.19275	0.252	0.287	0.489	0.906		0.1231							0.1231
	0.1232	0.19225	0.252	0.285	0.489	0.906		0.1232							0.1232
	0.1233	0.192	0.2515	0.285	0.488	0.905		0.1233							0.1233
	0.1234	0.1915	0.2515	0.283	0.488	0.903		0.1234							0.1234
	0.1235	0.19125	0.251	0.281	0.487	0.903		0.1235							0.1235
	0.1236	0.19075	0.251	0.279	0.486	0.901		0.1236							0.1236
	0.1237	0.19038	0.251	0.276	0.485	0.901		0.1237							0.1237
	0.1238	0.18988	0.251	0.273	0.484	0.9		0.1238							0.1238
	0.1239	0.18925	0.251	0.27	0.483	0.9		0.1239							0.1239
	0.124	0.18863	0.251	0.267	0.482	0.9		0.124							0.124
	0.1241	0.18775	0.2505	0.264	0.481	0.899		0.1241							0.1241
	0.1242	0.18738	0.25	0.262	0.48	0.898		0.1242							0.1242
	0.1243	0.18688	0.25	0.259	0.48	0.897		0.1243							0.1243
	0.1244	0.18638	0.2495	0.257	0.478	0.896		0.1244							0.1244
	0.1245	0.186	0.2495	0.255	0.478	0.895		0.1245							0.1245
	0.1246	0.18575	0.2495	0.253	0.477	0.893		0.1246							0.1246
	0.1247	0.18575	0.249	0.252	0.476	0.892		0.1247							0.1247
	0.1248	0.1855	0.2485	0.251	0.476	0.891		0.1248							0.1248
	0.1249	0.18538	0.2475	0.251	0.476	0.891		0.1249							0.1249
	0.125	0.1855	0.247	0.251	0.476	0.89		0.125							0.125
	0.1251	0.18538	0.2465	0.252	0.475	0.891		0.1251							0.1251
	0.1252	0.18513	0.2465	0.253	0.475	0.891		0.1252							0.1252
	0.1253	0.185	0.246	0.255	0.474	0.891		0.1253							0.1253
	0.1254	0.18463	0.246	0.256	0.474	0.892		0.1254							0.1254
	0.1255	0.1845	0.2455	0.258	0.473	0.892		0.1255							0.1255
	0.1256	0.18413	0.245	0.26	0.472	0.892		0.1256							0.1256
	0.1257	0.18375	0.245	0.262	0.471	0.892		0.1257							0.1257
	0.1258	0.18325	0.2445	0.263	0.47	0.891		0.1258							0.1258
	0.1259	0.183	0.2445	0.265	0.47	0.89		0.1259							0.1259
	0.126	0.18263	0.2445	0.266	0.468	0.889		0.126							0.126
	0.1261	0.18238	0.2445	0.268	0.468	0.888		0.1261							0.1261
	0.1262	0.182	0.244	0.27	0.468	0.888		0.1262							0.1262
	0.1263	0.18175	0.244	0.272	0.468	0.887		0.1263							0.1263
	0.1264	0.18113	0.244	0.273	0.468	0.886		0.1264							0.1264
	0.1265	0.181	0.2435	0.276	0.468	0.886		0.1265							0.1265
	0.1266	0.18038	0.2435	0.278	0.468	0.885		0.1266							0.1266
	0.1267	0.17975	0.243	0.279	0.467	0.884		0.1267							0.1267
	0.1268	0.17913	0.243	0.28	0.467	0.883		0.1268							0.1268
	0.1269	0.17863	0.243	0.281	0.465	0.882		0.1269							0.1269
	0.127	0.178	0.2425	0.282	0.464	0.881		0.127							0.127
	0.1271	0.17763	0.2425	0.282	0.463	0.881		0.1271							0.1271
	0.1272	0.17713	0.242	0.282	0.462	0.88		0.1272							0.1272
	0.1273	0.17638	0.242	0.282	0.461	0.88		0.1273							0.1273
	0.1274	0.17575	0.2415	0.282	0.46	0.879		0.1274							0.1274
	0.1275	0.175	0.2415	0.281	0.46	0.879		0.1275							0.1275
	0.1276	0.17425	0.242	0.281	0.459	0.879		0.1276							0.1276
	0.1277	0.17338	0.242	0.282	0.458	0.878		0.1277							0.1277
	0.1278	0.17275	0.2425	0.282	0.458	0.878		0.1278							0.1278
	0.1279	0.17188	0.2425	0.283	0.458	0.877		0.1279							0.1279
	0.128	0.1715	0.2425	0.283	0.457	0.876		0.128							0.128
	0.1281	0.17088	0.2425	0.283	0.457	0.876		0.1281							0.1281
	0.1282	0.1705	0.2425	0.283	0.457	0.875		0.1282							0.1282
	0.1283	0.16988	0.2425	0.283	0.456	0.875		0.1283							0.1283
	0.1284	0.16963	0.2425	0.283	0.456	0.875		0.1284							0.1284
	0.1285	0.169	0.242	0.282	0.455	0.874		0.1285							0.1285
	0.1286	0.1685	0.242	0.282	0.454	0.874		0.1286							0.1286
	0.1287	0.16825	0.2415	0.281	0.453	0.873		0.1287							0.1287
	0.1288	0.168	0.241	0.281	0.453	0.872		0.1288							0.1288
	0.1289	0.16738	0.241	0.28	0.452	0.871		0.1289							0.1289
	0.129	0.167	0.2415	0.279	0.451	0.871		0.129							0.129
	0.1291	0.16663	0.2415	0.278	0.451	0.869		0.1291							0.1291
	0.1292	0.16613	0.241	0.277	0.451	0.869		0.1292							0.1292
	0.1293	0.16563	0.2405	0.276	0.451	0.867		0.1293							0.1293
	0.1294	0.165	0.24	0.275	0.45	0.866		0.1294							0.1294
	0.1295	0.16475	0.2395	0.275	0.449	0.865		0.1295							0.1295
	0.1296	0.16413	0.2395	0.274	0.449	0.864		0.1296							0.1296
	0.1297	0.16375	0.24	0.274	0.449	0.864		0.1297							0.1297
	0.1298	0.16338	0.2405	0.274	0.449	0.863		0.1298							0.1298
	0.1299	0.16313	0.241	0.274	0.448	0.863		0.1299							0.1299
	0.13	0.16263	0.241	0.273	0.449	0.863		0.13							0.13
	0.1301	0.1625	0.241	0.273	0.449	0.863		0.1301							0.1301
	0.1302	0.16225	0.241	0.273	0.449	0.862		0.1302							0.1302
	0.1303	0.162	0.2405	0.272	0.449	0.862		0.1303							0.1303
	0.1304	0.16175	0.24	0.272	0.448	0.862		0.1304							0.1304
	0.1305	0.16138	0.2395	0.271	0.448	0.861		0.1305							0.1305
	0.1306	0.16125	0.239	0.271	0.446	0.861		0.1306							0.1306
	0.1307	0.161	0.238	0.27	0.446	0.861		0.1307							0.1307
	0.1308	0.16075	0.2375	0.27	0.445	0.861		0.1308							0.1308
	0.1309	0.16063	0.237	0.27	0.444	0.861		0.1309							0.1309
	0.131	0.16038	0.236	0.269	0.444	0.861		0.131							0.131
	0.1311	0.16	0.2355	0.268	0.444	0.861		0.1311							0.1311
	0.1312	0.1595	0.2355	0.268	0.444	0.861		0.1312							0.1312
	0.1313	0.15875	0.235	0.267	0.443	0.862		0.1313							0.1313
	0.1314	0.158	0.2345	0.266	0.443	0.861		0.1314							0.1314
	0.1315	0.1575	0.234	0.266	0.443	0.861		0.1315							0.1315
	0.1316	0.157	0.234	0.265	0.443	0.86		0.1316							0.1316
	0.1317	0.1565	0.2335	0.264	0.442	0.86		0.1317							0.1317
	0.1318	0.15613	0.233	0.264	0.441	0.859		0.1318							0.1318
	0.1319	0.15575	0.2325	0.264	0.441	0.858		0.1319							0.1319
	0.132	0.1555	0.232	0.264	0.441	0.857		0.132							0.132
	0.1321	0.15538	0.2315	0.263	0.441	0.857		0.1321							0.1321
	0.1322	0.15513	0.2305	0.264	0.44	0.856		0.1322							0.1322
	0.1323	0.15475	0.2305	0.263	0.44	0.855		0.1323							0.1323
	0.1324	0.15425	0.2295	0.262	0.439	0.853		0.1324							0.1324
	0.1325	0.15388	0.229	0.262	0.439	0.852		0.1325							0.1325
	0.1326	0.15325	0.2285	0.261	0.438	0.851		0.1326							0.1326
	0.1327	0.153	0.228	0.261	0.437	0.85		0.1327							0.1327
	0.1328	0.15263	0.2275	0.26	0.436	0.849		0.1328							0.1328
	0.1329	0.15238	0.2275	0.26	0.436	0.848		0.1329							0.1329
	0.133	0.1525	0.227	0.259	0.436	0.847		0.133							0.133
	0.1331	0.152	0.2265	0.26	0.435	0.845		0.1331							0.1331
	0.1332	0.152	0.226	0.259	0.435	0.845		0.1332							0.1332
	0.1333	0.15163	0.225	0.259	0.435	0.843		0.1333							0.1333
	0.1334	0.15088	0.2245	0.259	0.434	0.842		0.1334							0.1334
	0.1335	0.15013	0.224	0.259	0.434	0.841		0.1335							0.1335
	0.1336	0.1495	0.2235	0.259	0.433	0.839		0.1336							0.1336
	0.1337	0.1485	0.224	0.259	0.432	0.837		0.1337							0.1337
	0.1338	0.14763	0.224	0.259	0.431	0.835		0.1338							0.1338
	0.1339	0.147	0.2245	0.259	0.43	0.833		0.1339							0.1339
	0.134	0.14638	0.2245	0.259	0.429	0.831		0.134							0.134
	0.1341	0.14588	0.2245	0.258	0.428	0.829		0.1341							0.1341
	0.1342	0.14538	0.224	0.258	0.427	0.826		0.1342							0.1342
	0.1343	0.14525	0.2235	0.258	0.426	0.824		0.1343							0.1343
	0.1344	0.14475	0.223	0.259	0.425	0.821		0.1344							0.1344
	0.1345	0.14438	0.2225	0.259	0.424	0.819		0.1345							0.1345
	0.1346	0.14425	0.222	0.259	0.423	0.816		0.1346							0.1346
	0.1347	0.14375	0.222	0.26	0.422	0.814		0.1347							0.1347
	0.1348	0.14338	0.222	0.26	0.422	0.813		0.1348							0.1348
	0.1349	0.14288	0.2225	0.26	0.421	0.811		0.1349							0.1349
	0.135	0.14238	0.222	0.261	0.421	0.811		0.135							0.135
	0.1351	0.14175	0.222	0.261	0.42	0.811		0.1351							0.1351
	0.1352	0.141	0.2215	0.262	0.419	0.812		0.1352							0.1352
	0.1353	0.14075	0.2215	0.262	0.419	0.813		0.1353							0.1353
	0.1354	0.14025	0.221	0.262	0.418	0.814		0.1354							0.1354
	0.1355	0.14	0.2205	0.263	0.417	0.815		0.1355							0.1355
	0.1356	0.13988	0.22	0.263	0.416	0.817		0.1356							0.1356
	0.1357	0.13975	0.2195	0.263	0.415	0.818		0.1357							0.1357
	0.1358	0.13938	0.219	0.263	0.415	0.82		0.1358							0.1358
	0.1359	0.13913	0.2185	0.263	0.413	0.822		0.1359							0.1359
	0.136	0.13863	0.2185	0.263	0.413	0.824		0.136							0.136
	0.1361	0.138	0.218	0.262	0.412	0.826		0.1361							0.1361
	0.1362	0.1375	0.218	0.261	0.412	0.828		0.1362							0.1362
	0.1363	0.13675	0.218	0.261	0.411	0.83		0.1363							0.1363
	0.1364	0.136	0.218	0.261	0.411	0.832		0.1364							0.1364
	0.1365	0.13538	0.218	0.262	0.411	0.834		0.1365							0.1365
	0.1366	0.13488	0.218	0.263	0.411	0.836		0.1366							0.1366
	0.1367	0.13438	0.218	0.263	0.411	0.839		0.1367							0.1367
	0.1368	0.13388	0.2175	0.263	0.411	0.841		0.1368							0.1368
	0.1369	0.13363	0.2175	0.263	0.411	0.844		0.1369							0.1369
	0.137	0.133	0.217	0.263	0.41	0.847		0.137							0.137
	0.1371	0.1325	0.217	0.262	0.41	0.849		0.1371							0.1371
	0.1372	0.13188	0.216	0.263	0.41	0.85		0.1372							0.1372
	0.1373	0.13138	0.216	0.262	0.41	0.852		0.1373							0.1373
	0.1374	0.13088	0.2155	0.262	0.41	0.853		0.1374							0.1374
	0.1375	0.1305	0.2155	0.261	0.409	0.854		0.1375							0.1375
	0.1376	0.12988	0.2155	0.261	0.409	0.854		0.1376							0.1376
	0.1377	0.12925	0.2155	0.261	0.409	0.854		0.1377							0.1377
	0.1378	0.129	0.2155	0.26	0.409	0.853		0.1378							0.1378
	0.1379	0.12863	0.215	0.26	0.409	0.853		0.1379							0.1379
	0.138	0.1285	0.2145	0.26	0.409	0.852		0.138							0.138
	0.1381	0.12775	0.214	0.26	0.409	0.852		0.1381							0.1381
	0.1382	0.12763	0.214	0.26	0.409	0.852		0.1382							0.1382
	0.1383	0.12688	0.2135	0.259	0.409	0.851		0.1383							0.1383
	0.1384	0.1265	0.2135	0.259	0.409	0.851		0.1384							0.1384
	0.1385	0.12575	0.2135	0.258	0.409	0.851		0.1385							0.1385
	0.1386	0.12525	0.213	0.258	0.408	0.851		0.1386							0.1386
	0.1387	0.12463	0.213	0.257	0.408	0.851		0.1387							0.1387
	0.1388	0.12438	0.213	0.256	0.408	0.851		0.1388							0.1388
	0.1389	0.12375	0.213	0.256	0.407	0.851		0.1389							0.1389
	0.139	0.12325	0.213	0.255	0.406	0.85		0.139							0.139
	0.1391	0.12275	0.213	0.255	0.405	0.851		0.1391							0.1391
	0.1392	0.12238	0.2125	0.254	0.404	0.85		0.1392							0.1392
	0.1393	0.12213	0.212	0.254	0.403	0.85		0.1393							0.1393
	0.1394	0.12163	0.212	0.253	0.402	0.849		0.1394							0.1394
	0.1395	0.12125	0.2115	0.252	0.401	0.848		0.1395							0.1395
	0.1396	0.12088	0.2115	0.252	0.401	0.847		0.1396							0.1396
	0.1397	0.12025	0.2115	0.251	0.401	0.847		0.1397							0.1397
	0.1398	0.11975	0.2115	0.251	0.401	0.847		0.1398							0.1398
	0.1399	0.11925	0.2115	0.25	0.401	0.846		0.1399							0.1399
	0.14	0.11875	0.2115	0.25	0.4	0.847		0.14							0.14
	0.1401	0.11825	0.2115	0.249	0.401	0.846		0.1401							0.1401
	0.1402	0.11775	0.2115	0.248	0.4	0.846		0.1402							0.1402
	0.1403	0.11688	0.212	0.248	0.4	0.845		0.1403							0.1403
	0.1404	0.1165	0.2115	0.248	0.4	0.844		0.1404							0.1404
	0.1405	0.11613	0.211	0.248	0.401	0.843		0.1405							0.1405
	0.1406	0.1155	0.2105	0.247	0.4	0.841		0.1406							0.1406
	0.1407	0.115	0.21	0.247	0.401	0.841		0.1407							0.1407
	0.1408	0.11475	0.21	0.247	0.401	0.84		0.1408							0.1408
	0.1409	0.11413	0.2095	0.247	0.4	0.84		0.1409							0.1409
	0.141	0.11375	0.2095	0.246	0.4	0.839		0.141							0.141
	0.1411	0.11338	0.209	0.246	0.399	0.838		0.1411							0.1411
	0.1412	0.11288	0.2095	0.247	0.399	0.838		0.1412							0.1412
	0.1413	0.1125	0.209	0.246	0.398	0.838		0.1413							0.1413
	0.1414	0.11225	0.209	0.246	0.397	0.838		0.1414							0.1414
	0.1415	0.11175	0.209	0.246	0.397	0.838		0.1415							0.1415
	0.1416	0.11125	0.209	0.246	0.396	0.838		0.1416							0.1416
	0.1417	0.11088	0.2085	0.246	0.397	0.838		0.1417							0.1417
	0.1418	0.11075	0.208	0.245	0.396	0.838		0.1418							0.1418
	0.1419	0.11038	0.2075	0.245	0.396	0.839		0.1419							0.1419
	0.142	0.10988	0.207	0.245	0.395	0.839		0.142							0.142
	0.1421	0.10963	0.2065	0.245	0.395	0.84		0.1421							0.1421
	0.1422	0.10913	0.2065	0.244	0.394	0.84		0.1422							0.1422
	0.1423	0.10875	0.206	0.244	0.394	0.84		0.1423							0.1423
	0.1424	0.10863	0.2055	0.243	0.394	0.839		0.1424							0.1424
	0.1425	0.108	0.205	0.242	0.392	0.839		0.1425							0.1425
	0.1426	0.10788	0.2045	0.242	0.392	0.838		0.1426							0.1426
	0.1427	0.1075	0.204	0.241	0.391	0.838		0.1427							0.1427
	0.1428	0.10713	0.204	0.241	0.39	0.837		0.1428							0.1428
	0.1429	0.10663	0.204	0.241	0.389	0.836		0.1429							0.1429
	0.143	0.10638	0.2035	0.241	0.387	0.835		0.143							0.143
	0.1431	0.10588	0.204	0.24	0.387	0.833		0.1431							0.1431
	0.1432	0.1055	0.2045	0.241	0.386	0.833		0.1432							0.1432
	0.1433	0.10488	0.205	0.241	0.385	0.831		0.1433							0.1433
	0.1434	0.1045	0.2055	0.241	0.385	0.83		0.1434							0.1434
	0.1435	0.10388	0.2065	0.241	0.385	0.83		0.1435							0.1435
	0.1436	0.10325	0.207	0.24	0.385	0.829		0.1436							0.1436
	0.1437	0.10288	0.207	0.24	0.385	0.828		0.1437							0.1437
	0.1438	0.1025	0.2075	0.239	0.385	0.828		0.1438							0.1438
	0.1439	0.10213	0.207	0.238	0.384	0.827		0.1439							0.1439
	0.144	0.10213	0.2075	0.237	0.384	0.826		0.144							0.144
	0.1441	0.10175	0.207	0.237	0.382	0.826		0.1441							0.1441
	0.1442	0.10188	0.2075	0.237	0.381	0.826		0.1442							0.1442
	0.1443	0.10163	0.207	0.237	0.38	0.825		0.1443							0.1443
	0.1444	0.10163	0.207	0.238	0.379	0.825		0.1444							0.1444
	0.1445	0.10163	0.207	0.237	0.378	0.825		0.1445							0.1445
	0.1446	0.10163	0.207	0.237	0.377	0.824		0.1446							0.1446
	0.1447	0.10138	0.207	0.237	0.377	0.824		0.1447							0.1447
	0.1448	0.101	0.2075	0.237	0.377	0.823		0.1448							0.1448
	0.1449	0.1005	0.208	0.237	0.377	0.822		0.1449							0.1449
	0.145	0.10025	0.2085	0.237	0.376	0.82		0.145							0.145
	0.1451	0.09975	0.2085	0.238	0.376	0.819		0.1451							0.1451
	0.1452	0.09988	0.209	0.238	0.376	0.817		0.1452							0.1452
	0.1453	0.09963	0.209	0.239	0.375	0.817		0.1453							0.1453
	0.1454	0.09963	0.209	0.238	0.375	0.815		0.1454							0.1454
	0.1455	0.09938	0.2085	0.238	0.374	0.814		0.1455							0.1455
	0.1456	0.09925	0.2085	0.238	0.375	0.813		0.1456							0.1456
	0.1457	0.09875	0.208	0.237	0.374	0.812		0.1457							0.1457
	0.1458	0.09863	0.208	0.237	0.374	0.811		0.1458							0.1458
	0.1459	0.09838	0.208	0.236	0.373	0.811		0.1459							0.1459
	0.146	0.09813	0.208	0.236	0.372	0.81		0.146							0.146
	0.1461	0.098	0.208	0.236	0.372	0.81		0.1461							0.1461
	0.1462	0.09788	0.208	0.235	0.371	0.809		0.1462							0.1462
	0.1463	0.09775	0.2085	0.235	0.371	0.808		0.1463							0.1463
	0.1464	0.09763	0.208	0.235	0.37	0.808		0.1464							0.1464
	0.1465	0.09738	0.208	0.235	0.37	0.807		0.1465							0.1465
	0.1466	0.097	0.2075	0.234	0.37	0.806		0.1466							0.1466
	0.1467	0.09675	0.2075	0.235	0.371	0.805		0.1467							0.1467
	0.1468	0.09638	0.208	0.235	0.371	0.803		0.1468							0.1468
	0.1469	0.096	0.208	0.235	0.371	0.802		0.1469							0.1469
	0.147	0.09575	0.208	0.235	0.371	0.8		0.147							0.147
	0.1471	0.09563	0.2085	0.234	0.371	0.799		0.1471							0.1471
	0.1472	0.09525	0.209	0.234	0.37	0.797		0.1472							0.1472
	0.1473	0.09488	0.209	0.233	0.37	0.796		0.1473							0.1473
	0.1474	0.0945	0.209	0.233	0.37	0.795		0.1474							0.1474
	0.1475	0.094	0.208	0.232	0.369	0.793		0.1475							0.1475
	0.1476	0.09375	0.208	0.232	0.368	0.792		0.1476							0.1476
	0.1477	0.093	0.2075	0.231	0.367	0.791		0.1477							0.1477
	0.1478	0.09238	0.207	0.231	0.366	0.79		0.1478							0.1478
	0.1479	0.09188	0.207	0.23	0.366	0.787		0.1479							0.1479
	0.148	0.091	0.2065	0.23	0.365	0.786		0.148							0.148
	0.1481	0.09038	0.2065	0.23	0.365	0.785		0.1481							0.1481
	0.1482	0.08963	0.206	0.23	0.364	0.783		0.1482							0.1482
	0.1483	0.089	0.206	0.23	0.364	0.783		0.1483							0.1483
	0.1484	0.08813	0.206	0.229	0.364	0.782		0.1484							0.1484
	0.1485	0.08738	0.206	0.229	0.364	0.782		0.1485							0.1485
	0.1486	0.08663	0.2055	0.228	0.363	0.781		0.1486							0.1486
	0.1487	0.08575	0.205	0.228	0.363	0.78		0.1487							0.1487
	0.1488	0.085	0.205	0.227	0.362	0.779		0.1488							0.1488
	0.1489	0.08438	0.2045	0.226	0.361	0.777		0.1489							0.1489
	0.149	0.08388	0.2045	0.226	0.361	0.776		0.149							0.149
	0.1491	0.08313	0.204	0.226	0.359	0.775		0.1491							0.1491
	0.1492	0.08313	0.204	0.226	0.358	0.774		0.1492							0.1492
	0.1493	0.08263	0.2035	0.225	0.357	0.773		0.1493							0.1493
	0.1494	0.08188	0.2025	0.225	0.356	0.772		0.1494							0.1494
	0.1495	0.08138	0.202	0.224	0.355	0.771		0.1495							0.1495
	0.1496	0.0805	0.2005	0.224	0.355	0.77		0.1496							0.1496
	0.1497	0.07938	0.2005	0.224	0.353	0.769		0.1497							0.1497
	0.1498	0.07825	0.2	0.223	0.353	0.768		0.1498							0.1498
	0.1499	0.07725	0.1995	0.223	0.352	0.768		0.1499							0.1499
	0.15	0.07613	0.1995	0.223	0.351	0.768		0.15							0.15
	0.1501	0.075	0.1995	0.223	0.35	0.768		0.1501							0.1501
	0.1502	0.07413	0.1995	0.222	0.35	0.767		0.1502							0.1502
	0.1503	0.07313	0.1995	0.223	0.349	0.767		0.1503							0.1503
	0.1504	0.07213	0.1995	0.223	0.349	0.766		0.1504							0.1504
	0.1505	0.07125	0.199	0.223	0.348	0.766		0.1505							0.1505
	0.1506	0.07038	0.1985	0.224	0.348	0.767		0.1506							0.1506
	0.1507	0.06938	0.198	0.223	0.347	0.766		0.1507							0.1507
	0.1508	0.06863	0.198	0.224	0.346	0.766		0.1508							0.1508
	0.1509	0.06825	0.198	0.224	0.346	0.766		0.1509							0.1509
	0.151	0.06775	0.1975	0.224	0.344	0.766		0.151							0.151
	0.1511	0.0675	0.1975	0.224	0.343	0.766		0.1511							0.1511
	0.1512	0.0675	0.197	0.223	0.341	0.766		0.1512							0.1512
	0.1513	0.06763	0.1965	0.224	0.34	0.766		0.1513							0.1513
	0.1514	0.06775	0.196	0.223	0.339	0.766		0.1514							0.1514
	0.1515	0.06763	0.196	0.224	0.337	0.766		0.1515							0.1515
	0.1516	0.0675	0.1955	0.224	0.336	0.766		0.1516							0.1516
	0.1517	0.06763	0.195	0.225	0.335	0.766		0.1517							0.1517
	0.1518	0.0675	0.195	0.225	0.334	0.766		0.1518							0.1518
	0.1519	0.06713	0.1945	0.226	0.333	0.766		0.1519							0.1519
	0.152	0.06713	0.1945	0.226	0.332	0.766		0.152							0.152
	0.1521	0.067	0.194	0.226	0.331	0.766		0.1521							0.1521
	0.1522	0.06688	0.1935	0.226	0.33	0.767		0.1522							0.1522
	0.1523	0.06675	0.1935	0.226	0.329	0.767		0.1523							0.1523
	0.1524	0.06675	0.193	0.226	0.327	0.767		0.1524							0.1524
	0.1525	0.06675	0.1925	0.226	0.325	0.767		0.1525							0.1525
	0.1526	0.06663	0.192	0.226	0.322	0.767		0.1526							0.1526
	0.1527	0.06688	0.1915	0.225	0.321	0.766		0.1527							0.1527
	0.1528	0.06675	0.191	0.225	0.318	0.766		0.1528							0.1528
	0.1529	0.067	0.191	0.225	0.316	0.766		0.1529							0.1529
	0.153	0.06663	0.1905	0.226	0.313	0.766		0.153							0.153
	0.1531	0.06663	0.1905	0.226	0.311	0.767		0.1531							0.1531
	0.1532	0.06613	0.1905	0.225	0.309	0.768		0.1532							0.1532
	0.1533	0.0655	0.191	0.225	0.307	0.769		0.1533							0.1533
	0.1534	0.06488	0.191	0.225	0.305	0.769		0.1534							0.1534
	0.1535	0.06413	0.191	0.224	0.303	0.769		0.1535							0.1535
	0.1536	0.0635	0.1915	0.224	0.301	0.769		0.1536							0.1536
	0.1537	0.06263	0.1915	0.224	0.3	0.77		0.1537							0.1537
	0.1538	0.06225	0.1915	0.224	0.299	0.77		0.1538							0.1538
	0.1539	0.06175	0.1915	0.224	0.299	0.77		0.1539							0.1539
	0.154	0.0615	0.1915	0.223	0.299	0.77		0.154							0.154
	0.1541	0.06125	0.1915	0.223	0.3	0.77		0.1541							0.1541
	0.1542	0.061	0.1915	0.222	0.3	0.77		0.1542							0.1542
	0.1543	0.06063	0.191	0.222	0.301	0.77		0.1543							0.1543
	0.1544	0.06038	0.191	0.221	0.302	0.77		0.1544							0.1544
	0.1545	0.05988	0.1905	0.222	0.303	0.77		0.1545							0.1545
	0.1546	0.05963	0.1905	0.222	0.304	0.77		0.1546							0.1546
	0.1547	0.05925	0.19	0.222	0.306	0.77		0.1547							0.1547
	0.1548	0.05888	0.1905	0.223	0.307	0.77		0.1548							0.1548
	0.1549	0.05825	0.19	0.223	0.308	0.77		0.1549							0.1549
	0.155	0.058	0.19	0.224	0.308	0.77		0.155							0.155
	0.1551	0.0575	0.189	0.224	0.309	0.77		0.1551							0.1551
	0.1552	0.057	0.189	0.224	0.31	0.77		0.1552							0.1552
	0.1553	0.0565	0.1885	0.224	0.312	0.77		0.1553							0.1553
	0.1554	0.05613	0.1885	0.224	0.313	0.77		0.1554							0.1554
	0.1555	0.0555	0.1885	0.224	0.315	0.771		0.1555							0.1555
	0.1556	0.055	0.1885	0.224	0.317	0.772		0.1556							0.1556
	0.1557	0.05463	0.189	0.223	0.319	0.772		0.1557							0.1557
	0.1558	0.05413	0.189	0.224	0.32	0.773		0.1558							0.1558
	0.1559	0.05388	0.189	0.223	0.322	0.773		0.1559							0.1559
	0.156	0.05363	0.1885	0.223	0.324	0.773		0.156							0.156
	0.1561	0.05325	0.1885	0.224	0.325	0.773		0.1561							0.1561
	0.1562	0.053	0.188	0.223	0.325	0.773		0.1562							0.1562
	0.1563	0.05263	0.188	0.223	0.325	0.773		0.1563							0.1563
	0.1564	0.05213	0.188	0.222	0.326	0.772		0.1564							0.1564
	0.1565	0.05163	0.1875	0.222	0.325	0.772		0.1565							0.1565
	0.1566	0.05138	0.188	0.221	0.325	0.771		0.1566							0.1566
	0.1567	0.05113	0.1875	0.221	0.325	0.771		0.1567							0.1567
	0.1568	0.05063	0.1875	0.221	0.325	0.772		0.1568							0.1568
	0.1569	0.05025	0.187	0.221	0.326	0.772		0.1569							0.1569
	0.157	0.05	0.187	0.221	0.326	0.772		0.157							0.157
	0.1571	0.04975	0.187	0.22	0.327	0.772		0.1571							0.1571
	0.1572	0.04938	0.1865	0.22	0.326	0.772		0.1572							0.1572
	0.1573	0.04925	0.186	0.219	0.327	0.773		0.1573							0.1573
	0.1574	0.049	0.185	0.219	0.327	0.774		0.1574							0.1574
	0.1575	0.04863	0.1845	0.219	0.326	0.775		0.1575							0.1575
	0.1576	0.04838	0.1835	0.218	0.326	0.775		0.1576							0.1576
	0.1577	0.04825	0.183	0.218	0.325	0.776		0.1577							0.1577
	0.1578	0.048	0.182	0.217	0.325	0.776		0.1578							0.1578
	0.1579	0.04775	0.181	0.216	0.324	0.776		0.1579							0.1579
	0.158	0.04725	0.1805	0.216	0.323	0.776		0.158							0.158
	0.1581	0.04663	0.18	0.215	0.323	0.776		0.1581							0.1581
	0.1582	0.046	0.1795	0.215	0.322	0.775		0.1582							0.1582
	0.1583	0.04538	0.179	0.214	0.321	0.776		0.1583							0.1583
	0.1584	0.04475	0.1785	0.214	0.321	0.776		0.1584							0.1584
	0.1585	0.04413	0.1785	0.212	0.321	0.776		0.1585							0.1585
	0.1586	0.04363	0.178	0.212	0.32	0.776		0.1586							0.1586
	0.1587	0.04325	0.178	0.212	0.32	0.776		0.1587							0.1587
	0.1588	0.04288	0.178	0.212	0.319	0.776		0.1588							0.1588
	0.1589	0.04238	0.1785	0.212	0.319	0.776		0.1589							0.1589
	0.159	0.04175	0.1785	0.212	0.319	0.775		0.159							0.159
	0.1591	0.04138	0.1785	0.212	0.318	0.775		0.1591							0.1591
	0.1592	0.041	0.178	0.211	0.318	0.775		0.1592							0.1592
	0.1593	0.04075	0.1785	0.211	0.317	0.774		0.1593							0.1593
	0.1594	0.04025	0.179	0.21	0.316	0.774		0.1594							0.1594
	0.1595	0.04	0.179	0.21	0.315	0.774		0.1595							0.1595
	0.1596	0.0395	0.1795	0.21	0.315	0.774		0.1596							0.1596
	0.1597	0.03925	0.179	0.21	0.314	0.774		0.1597							0.1597
	0.1598	0.039	0.179	0.211	0.314	0.774		0.1598							0.1598
	0.1599	0.03875	0.178	0.211	0.313	0.774		0.1599							0.1599
	0.16	0.0385	0.1775	0.211	0.314	0.774		0.16							0.16
	0.1601	0.0385	0.177	0.212	0.313	0.774		0.1601							0.1601
	0.1602	0.03825	0.177	0.212	0.314	0.775		0.1602							0.1602
	0.1603	0.038	0.1765	0.212	0.314	0.774		0.1603							0.1603
	0.1604	0.03763	0.176	0.212	0.314	0.774		0.1604							0.1604
	0.1605	0.037	0.176	0.212	0.314	0.774		0.1605							0.1605
	0.1606	0.0365	0.1755	0.212	0.314	0.773		0.1606							0.1606
	0.1607	0.03588	0.175	0.211	0.315	0.774		0.1607							0.1607
	0.1608	0.03513	0.175	0.211	0.315	0.774		0.1608							0.1608
	0.1609	0.035	0.1745	0.211	0.315	0.774		0.1609							0.1609
	0.161	0.0345	0.1745	0.211	0.315	0.773		0.161							0.161
	0.1611	0.03413	0.1745	0.211	0.315	0.773		0.1611							0.1611
	0.1612	0.03413	0.1745	0.211	0.315	0.773		0.1612							0.1612
	0.1613	0.03438	0.174	0.211	0.315	0.773		0.1613							0.1613
	0.1614	0.0345	0.174	0.212	0.315	0.773		0.1614							0.1614
	0.1615	0.03475	0.174	0.212	0.315	0.772		0.1615							0.1615
	0.1616	0.03488	0.174	0.212	0.315	0.772		0.1616							0.1616
	0.1617	0.03463	0.174	0.212	0.315	0.772		0.1617							0.1617
	0.1618	0.03438	0.1735	0.212	0.315	0.771		0.1618							0.1618
	0.1619	0.03413	0.174	0.211	0.315	0.77		0.1619							0.1619
	0.162	0.03375	0.174	0.212	0.315	0.77		0.162							0.162
	0.1621	0.03313	0.174	0.212	0.315	0.769		0.1621							0.1621
	0.1622	0.03275	0.1745	0.212	0.315	0.768		0.1622							0.1622
	0.1623	0.03238	0.1745	0.212	0.315	0.768		0.1623							0.1623
	0.1624	0.03188	0.175	0.212	0.315	0.767		0.1624							0.1624
	0.1625	0.03163	0.1745	0.212	0.315	0.766		0.1625							0.1625
	0.1626	0.0315	0.1745	0.212	0.315	0.765		0.1626							0.1626
	0.1627	0.03125	0.174	0.212	0.314	0.765		0.1627							0.1627
	0.1628	0.03088	0.174	0.211	0.315	0.763		0.1628							0.1628
	0.1629	0.03075	0.1735	0.211	0.314	0.762		0.1629							0.1629
	0.163	0.03063	0.173	0.211	0.314	0.76		0.163							0.163
	0.1631	0.0305	0.173	0.209	0.314	0.759		0.1631							0.1631
	0.1632	0.03063	0.173	0.21	0.313	0.757		0.1632							0.1632
	0.1633	0.0305	0.1735	0.209	0.314	0.755		0.1633							0.1633
	0.1634	0.0305	0.1745	0.209	0.313	0.754		0.1634							0.1634
	0.1635	0.03013	0.175	0.208	0.313	0.752		0.1635							0.1635
	0.1636	0.03	0.175	0.208	0.313	0.751		0.1636							0.1636
	0.1637	0.02988	0.1755	0.207	0.313	0.75		0.1637							0.1637
	0.1638	0.02938	0.1755	0.207	0.312	0.748		0.1638							0.1638
	0.1639	0.02913	0.176	0.207	0.312	0.747		0.1639							0.1639
	0.164	0.02875	0.1765	0.206	0.312	0.745		0.164							0.164
	0.1641	0.02863	0.177	0.206	0.312	0.744		0.1641							0.1641
	0.1642	0.0285	0.1775	0.205	0.312	0.742		0.1642							0.1642
	0.1643	0.02813	0.1775	0.204	0.312	0.741		0.1643							0.1643
	0.1644	0.028	0.1775	0.203	0.313	0.74		0.1644							0.1644
	0.1645	0.02775	0.177	0.203	0.313	0.738		0.1645							0.1645
	0.1646	0.02738	0.177	0.202	0.314	0.736		0.1646							0.1646
	0.1647	0.02688	0.177	0.201	0.313	0.735		0.1647							0.1647
	0.1648	0.02638	0.1765	0.201	0.313	0.734		0.1648							0.1648
	0.1649	0.02588	0.1765	0.2	0.312	0.732		0.1649							0.1649
	0.165	0.0255	0.176	0.2	0.311	0.731		0.165							0.165
	0.1651	0.02525	0.1755	0.2	0.311	0.729		0.1651							0.1651
	0.1652	0.02513	0.175	0.2	0.311	0.728		0.1652							0.1652
	0.1653	0.02475	0.1745	0.2	0.312	0.727		0.1653							0.1653
	0.1654	0.02438	0.174	0.199	0.312	0.726		0.1654							0.1654
	0.1655	0.02388	0.173	0.2	0.313	0.726		0.1655							0.1655
	0.1656	0.02325	0.172	0.199	0.313	0.725		0.1656							0.1656
	0.1657	0.02288	0.1705	0.199	0.313	0.725		0.1657							0.1657
	0.1658	0.0225	0.169	0.197	0.314	0.724		0.1658							0.1658
	0.1659	0.02225	0.1675	0.197	0.314	0.724		0.1659							0.1659
	0.166	0.022	0.1665	0.196	0.315	0.723		0.166							0.166
	0.1661	0.02175	0.165	0.196	0.316	0.723		0.1661							0.1661
	0.1662	0.0215	0.1635	0.196	0.316	0.723		0.1662							0.1662
	0.1663	0.0215	0.163	0.196	0.316	0.722		0.1663							0.1663
	0.1664	0.02138	0.1615	0.196	0.315	0.722		0.1664							0.1664
	0.1665	0.02138	0.1605	0.195	0.315	0.721		0.1665							0.1665
	0.1666	0.02163	0.1595	0.195	0.314	0.721		0.1666							0.1666
	0.1667	0.0215	0.1585	0.195	0.314	0.72		0.1667							0.1667
	0.1668	0.0215	0.157	0.195	0.313	0.719		0.1668							0.1668
	0.1669	0.02138	0.1555	0.195	0.313	0.718		0.1669							0.1669
	0.167	0.02138	0.1545	0.194	0.313	0.717		0.167							0.167
	0.1671	0.02125	0.153	0.194	0.313	0.717		0.1671							0.1671
	0.1672	0.02113	0.1515	0.194	0.313	0.716		0.1672							0.1672
	0.1673	0.02075	0.1495	0.194	0.312	0.715		0.1673							0.1673
	0.1674	0.02063	0.1475	0.193	0.312	0.714		0.1674							0.1674
	0.1675	0.02025	0.145	0.193	0.311	0.714		0.1675							0.1675
	0.1676	0.01988	0.143	0.192	0.311	0.713		0.1676							0.1676
	0.1677	0.0195	0.14	0.192	0.309	0.712		0.1677							0.1677
	0.1678	0.01925	0.1375	0.192	0.309	0.712		0.1678							0.1678
	0.1679	0.01925	0.1355	0.192	0.308	0.712		0.1679							0.1679
	0.168	0.01938	0.1335	0.192	0.308	0.712		0.168							0.168
	0.1681	0.0195	0.132	0.193	0.307	0.711		0.1681							0.1681
	0.1682	0.01938	0.1305	0.193	0.307	0.711		0.1682							0.1682
	0.1683	0.01925	0.1295	0.192	0.306	0.71		0.1683							0.1683
	0.1684	0.01925	0.1285	0.192	0.305	0.71		0.1684							0.1684
	0.1685	0.01913	0.128	0.192	0.305	0.71		0.1685							0.1685
	0.1686	0.01888	0.128	0.192	0.304	0.709		0.1686							0.1686
	0.1687	0.01888	0.1285	0.192	0.303	0.71		0.1687							0.1687
	0.1688	0.0185	0.129	0.192	0.303	0.71		0.1688							0.1688
	0.1689	0.018	0.13	0.192	0.302	0.71		0.1689							0.1689
	0.169	0.01775	0.131	0.192	0.302	0.71		0.169							0.169
	0.1691	0.0175	0.1325	0.192	0.303	0.71		0.1691							0.1691
	0.1692	0.01713	0.134	0.192	0.303	0.71		0.1692							0.1692
	0.1693	0.01688	0.1355	0.192	0.302	0.71		0.1693							0.1693
	0.1694	0.01688	0.137	0.191	0.301	0.71		0.1694							0.1694
	0.1695	0.01663	0.1385	0.19	0.3	0.708		0.1695							0.1695
	0.1696	0.0165	0.1395	0.189	0.298	0.708		0.1696							0.1696
	0.1697	0.01638	0.141	0.189	0.297	0.707		0.1697							0.1697
	0.1698	0.0165	0.1425	0.189	0.296	0.707		0.1698							0.1698
	0.1699	0.01638	0.144	0.188	0.295	0.706		0.1699							0.1699
	0.17	0.01663	0.1455	0.188	0.295	0.706		0.17							0.17
	0.1701	0.0165	0.147	0.188	0.294	0.706		0.1701							0.1701
	0.1702	0.0165	0.149	0.187	0.295	0.706		0.1702							0.1702
	0.1703	0.01638	0.1505	0.187	0.295	0.706		0.1703							0.1703
	0.1704	0.01625	0.1525	0.186	0.296	0.705		0.1704							0.1704
	0.1705	0.01613	0.154	0.186	0.296	0.705		0.1705							0.1705
	0.1706	0.01575	0.1555	0.186	0.296	0.704		0.1706							0.1706
	0.1707	0.01525	0.1565	0.185	0.297	0.704		0.1707							0.1707
	0.1708	0.01488	0.157	0.186	0.297	0.704		0.1708							0.1708
	0.1709	0.01438	0.157	0.186	0.297	0.704		0.1709							0.1709
	0.171	0.01425	0.1575	0.186	0.297	0.704		0.171							0.171
	0.1711	0.014	0.1575	0.187	0.297	0.704		0.1711							0.1711
	0.1712	0.01375	0.1575	0.187	0.296	0.704		0.1712							0.1712
	0.1713	0.01388	0.1575	0.187	0.297	0.704		0.1713							0.1713
	0.1714	0.01363	0.1575	0.188	0.296	0.704		0.1714							0.1714
	0.1715	0.01363	0.158	0.187	0.297	0.703		0.1715							0.1715
	0.1716	0.01388	0.1575	0.187	0.297	0.703		0.1716							0.1716
	0.1717	0.014	0.158	0.187	0.297	0.702		0.1717							0.1717
	0.1718	0.01388	0.158	0.186	0.297	0.702		0.1718							0.1718
	0.1719	0.014	0.1585	0.187	0.298	0.702		0.1719							0.1719
	0.172	0.014	0.158	0.186	0.298	0.702		0.172							0.172
	0.1721	0.01375	0.157	0.186	0.298	0.701		0.1721							0.1721
	0.1722	0.01388	0.156	0.185	0.298	0.701		0.1722							0.1722
	0.1723	0.01388	0.155	0.185	0.298	0.7		0.1723							0.1723
	0.1724	0.01363	0.1545	0.185	0.298	0.7		0.1724							0.1724
	0.1725	0.0135	0.1535	0.184	0.298	0.7		0.1725							0.1725
	0.1726	0.01338	0.1525	0.184	0.298	0.7		0.1726							0.1726
	0.1727	0.01288	0.152	0.183	0.298	0.701		0.1727							0.1727
	0.1728	0.01263	0.1515	0.183	0.297	0.701		0.1728							0.1728
	0.1729	0.01238	0.151	0.183	0.297	0.702		0.1729							0.1729
	0.173	0.01213	0.15	0.183	0.296	0.702		0.173							0.173
	0.1731	0.01225	0.1495	0.183	0.296	0.702		0.1731							0.1731
	0.1732	0.01213	0.149	0.182	0.295	0.702		0.1732							0.1732
	0.1733	0.01213	0.149	0.182	0.293	0.702		0.1733							0.1733
	0.1734	0.01213	0.1495	0.181	0.293	0.701		0.1734							0.1734
	0.1735	0.01175	0.149	0.181	0.292	0.701		0.1735							0.1735
	0.1736	0.01188	0.1495	0.18	0.292	0.7		0.1736							0.1736
	0.1737	0.01188	0.149	0.179	0.292	0.7		0.1737							0.1737
	0.1738	0.01163	0.149	0.179	0.293	0.699		0.1738							0.1738
	0.1739	0.01125	0.149	0.179	0.294	0.7		0.1739							0.1739
	0.174	0.01113	0.1485	0.179	0.294	0.7		0.174							0.174
	0.1741	0.01063	0.1485	0.178	0.295	0.7		0.1741							0.1741
	0.1742	0.01025	0.148	0.179	0.295	0.7		0.1742							0.1742
	0.1743	0.00975	0.1475	0.178	0.296	0.7		0.1743							0.1743
	0.1744	0.00938	0.147	0.178	0.296	0.7		0.1744							0.1744
	0.1745	0.00888	0.147	0.178	0.296	0.699		0.1745							0.1745
	0.1746	0.0085	0.1465	0.178	0.296	0.698		0.1746							0.1746
	0.1747	0.00825	0.1465	0.179	0.296	0.698		0.1747							0.1747
	0.1748	0.00863	0.146	0.179	0.296	0.697		0.1748							0.1748
	0.1749	0.00888	0.1465	0.179	0.295	0.696		0.1749							0.1749
	0.175	0.009	0.1465	0.179	0.295	0.696		0.175							0.175
	0.1751	0.00925	0.1465	0.179	0.295	0.696		0.1751							0.1751
	0.1752	0.00925	0.1475	0.179	0.295	0.696		0.1752							0.1752
	0.1753	0.00913	0.1475	0.179	0.295	0.696		0.1753							0.1753
	0.1754	0.00913	0.148	0.179	0.295	0.696		0.1754							0.1754
	0.1755	0.009	0.148	0.179	0.296	0.697		0.1755							0.1755
	0.1756	0.00875	0.1485	0.179	0.296	0.697		0.1756							0.1756
	0.1757	0.00838	0.1485	0.178	0.296	0.697		0.1757							0.1757
	0.1758	0.00825	0.148	0.179	0.296	0.697		0.1758							0.1758
	0.1759	0.008	0.148	0.178	0.296	0.698		0.1759							0.1759
	0.176	0.00763	0.147	0.178	0.296	0.698		0.176							0.176
	0.1761	0.00763	0.1465	0.178	0.296	0.699		0.1761							0.1761
	0.1762	0.00763	0.1455	0.177	0.296	0.699		0.1762							0.1762
	0.1763	0.00738	0.145	0.178	0.296	0.7		0.1763							0.1763
	0.1764	0.00725	0.1445	0.177	0.296	0.7		0.1764							0.1764
	0.1765	0.00738	0.1445	0.177	0.296	0.701		0.1765							0.1765
	0.1766	0.00725	0.1445	0.177	0.296	0.7		0.1766							0.1766
	0.1767	0.00725	0.1445	0.177	0.295	0.701		0.1767							0.1767
	0.1768	0.00725	0.1445	0.176	0.296	0.7		0.1768							0.1768
	0.1769	0.007	0.144	0.176	0.296	0.701		0.1769							0.1769
	0.177	0.00688	0.144	0.177	0.295	0.701		0.177							0.177
	0.1771	0.00663	0.1435	0.177	0.295	0.701		0.1771							0.1771
	0.1772	0.0065	0.143	0.178	0.295	0.702		0.1772							0.1772
	0.1773	0.006	0.1425	0.178	0.296	0.702		0.1773							0.1773
	0.1774	0.00575	0.1425	0.179	0.296	0.703		0.1774							0.1774
	0.1775	0.00563	0.142	0.179	0.297	0.703		0.1775							0.1775
	0.1776	0.00538	0.1415	0.179	0.298	0.704		0.1776							0.1776
	0.1777	0.00525	0.1415	0.178	0.299	0.705		0.1777							0.1777
	0.1778	0.00538	0.141	0.178	0.299	0.706		0.1778							0.1778
	0.1779	0.00525	0.1405	0.178	0.3	0.707		0.1779							0.1779
	0.178	0.005	0.1405	0.177	0.3	0.707		0.178							0.178
	0.1781	0.00513	0.14	0.177	0.299	0.707		0.1781							0.1781
	0.1782	0.00488	0.14	0.176	0.299	0.708		0.1782							0.1782
	0.1783	0.00488	0.14	0.176	0.298	0.709		0.1783							0.1783
	0.1784	0.00488	0.14	0.176	0.298	0.709		0.1784							0.1784
	0.1785	0.005	0.14	0.177	0.297	0.71		0.1785							0.1785
	0.1786	0.005	0.1405	0.177	0.297	0.711		0.1786							0.1786
	0.1787	0.005	0.1405	0.177	0.298	0.711		0.1787							0.1787
	0.1788	0.005	0.141	0.178	0.298	0.711		0.1788							0.1788
	0.1789	0.00463	0.1415	0.177	0.298	0.711		0.1789							0.1789
	0.179	0.0045	0.142	0.177	0.299	0.712		0.179							0.179
	0.1791	0.00413	0.1425	0.177	0.299	0.711		0.1791							0.1791
	0.1792	0.0035	0.143	0.177	0.299	0.711		0.1792							0.1792
	0.1793	0.00288	0.144	0.177	0.299	0.711		0.1793							0.1793
	0.1794	0.00238	0.144	0.177	0.299	0.71		0.1794							0.1794
	0.1795	0.002	0.1445	0.177	0.299	0.71		0.1795							0.1795
	0.1796	0.00188	0.145	0.177	0.299	0.709		0.1796							0.1796
	0.1797	0.002	0.145	0.177	0.298	0.709		0.1797							0.1797
	0.1798	0.002	0.145	0.177	0.298	0.708		0.1798							0.1798
	0.1799	0.00175	0.145	0.177	0.297	0.708		0.1799							0.1799
	0.18	0.00163	0.145	0.177	0.297	0.708		0.18							0.18
	0.1801	0.00138	0.145	0.177	0.296	0.707		0.1801							0.1801
	0.1802	0.00113	0.1455	0.177	0.296	0.707		0.1802							0.1802
	0.1803	0.00088	0.1455	0.178	0.295	0.706		0.1803							0.1803
	0.1804	0.00075	0.1465	0.178	0.295	0.705		0.1804							0.1804
	0.1805	0.0005	0.147	0.178	0.296	0.705		0.1805							0.1805
	0.1806	0.00038	0.147	0.178	0.296	0.705		0.1806							0.1806
	0.1807	0.00025	0.147	0.178	0.297	0.704		0.1807							0.1807
	0.1808	0	0.147	0.178	0.297	0.704		0.1808							0.1808
	0.1809	-0.00025	0.147	0.179	0.296	0.704		0.1809							0.1809
	0.181	-0.00062	0.147	0.179	0.296	0.703		0.181							0.181
	0.1811	-0.00087	0.147	0.179	0.297	0.703		0.1811							0.1811
	0.1812	-0.00125	0.147	0.18	0.297	0.703		0.1812							0.1812
	0.1813	-0.00175	0.147	0.18	0.297	0.702		0.1813							0.1813
	0.1814	-0.00212	0.147	0.18	0.298	0.701		0.1814							0.1814
	0.1815	-0.00237	0.147	0.18	0.298	0.701		0.1815							0.1815
	0.1816	-0.0025	0.147	0.18	0.298	0.701		0.1816							0.1816
	0.1817	-0.00262	0.147	0.18	0.298	0.7		0.1817							0.1817
	0.1818	-0.00312	0.1475	0.179	0.298	0.7		0.1818							0.1818
	0.1819	-0.00312	0.1475	0.178	0.297	0.699		0.1819							0.1819
	0.182	-0.00325	0.1475	0.178	0.296	0.698		0.182							0.182
	0.1821	-0.00325	0.1475	0.177	0.295	0.697		0.1821							0.1821
	0.1822	-0.00325	0.1475	0.177	0.295	0.697		0.1822							0.1822
	0.1823	-0.00287	0.148	0.176	0.295	0.696		0.1823							0.1823
	0.1824	-0.00262	0.1475	0.175	0.295	0.696		0.1824							0.1824
	0.1825	-0.00212	0.148	0.175	0.295	0.696		0.1825							0.1825
	0.1826	-0.00187	0.1475	0.174	0.296	0.696		0.1826							0.1826
	0.1827	-0.00175	0.1475	0.174	0.296	0.696		0.1827							0.1827
	0.1828	-0.00162	0.1475	0.173	0.297	0.697		0.1828							0.1828
	0.1829	-0.0015	0.1465	0.173	0.297	0.697		0.1829							0.1829
	0.183	-0.00125	0.146	0.172	0.297	0.696		0.183							0.183
	0.1831	-0.00112	0.1455	0.171	0.297	0.697		0.1831							0.1831
	0.1832	-0.00037	0.145	0.171	0.296	0.696		0.1832							0.1832
	0.1833	0.00013	0.1445	0.171	0.295	0.696		0.1833							0.1833
	0.1834	0.00075	0.1445	0.171	0.294	0.695		0.1834							0.1834
	0.1835	0.00138	0.1445	0.171	0.293	0.694		0.1835							0.1835
	0.1836	0.002	0.1445	0.171	0.292	0.694		0.1836							0.1836
	0.1837	0.0025	0.1445	0.17	0.291	0.693		0.1837							0.1837
	0.1838	0.003	0.145	0.17	0.29	0.692		0.1838							0.1838
	0.1839	0.00338	0.145	0.169	0.29	0.691		0.1839							0.1839
	0.184	0.004	0.145	0.168	0.289	0.69		0.184							0.184
	0.1841	0.00438	0.145	0.167	0.288	0.69		0.1841							0.1841
	0.1842	0.00488	0.145	0.166	0.288	0.689		0.1842							0.1842
	0.1843	0.00538	0.145	0.166	0.287	0.689		0.1843							0.1843
	0.1844	0.00575	0.145	0.165	0.286	0.688		0.1844							0.1844
	0.1845	0.00613	0.1445	0.164	0.285	0.688		0.1845							0.1845
	0.1846	0.00638	0.1445	0.164	0.285	0.688		0.1846							0.1846
	0.1847	0.00675	0.1435	0.163	0.284	0.688		0.1847							0.1847
	0.1848	0.00725	0.143	0.163	0.284	0.687		0.1848							0.1848
	0.1849	0.00725	0.1425	0.162	0.284	0.687		0.1849							0.1849
	0.185	0.00775	0.1425	0.163	0.283	0.687		0.185							0.185
	0.1851	0.00775	0.1425	0.162	0.283	0.686		0.1851							0.1851
	0.1852	0.008	0.1425	0.163	0.283	0.686		0.1852							0.1852
	0.1853	0.00825	0.1425	0.163	0.283	0.685		0.1853							0.1853
	0.1854	0.00838	0.1425	0.163	0.283	0.685		0.1854							0.1854
	0.1855	0.00875	0.143	0.163	0.282	0.683		0.1855							0.1855
	0.1856	0.009	0.143	0.164	0.282	0.683		0.1856							0.1856
	0.1857	0.00925	0.1435	0.164	0.281	0.682		0.1857							0.1857
	0.1858	0.00925	0.1435	0.164	0.28	0.681		0.1858							0.1858
	0.1859	0.00938	0.143	0.164	0.279	0.681		0.1859							0.1859
	0.186	0.00938	0.143	0.164	0.279	0.68		0.186							0.186
	0.1861	0.00938	0.1425	0.163	0.278	0.681		0.1861							0.1861
	0.1862	0.00925	0.1425	0.163	0.278	0.681		0.1862							0.1862
	0.1863	0.00913	0.142	0.163	0.278	0.681		0.1863							0.1863
	0.1864	0.009	0.1415	0.163	0.278	0.68		0.1864							0.1864
	0.1865	0.00888	0.141	0.163	0.278	0.68		0.1865							0.1865
	0.1866	0.009	0.141	0.163	0.277	0.679		0.1866							0.1866
	0.1867	0.00925	0.1405	0.163	0.277	0.677		0.1867							0.1867
	0.1868	0.00963	0.1405	0.164	0.276	0.676		0.1868							0.1868
	0.1869	0.00975	0.1405	0.164	0.275	0.675		0.1869							0.1869
	0.187	0.01038	0.1405	0.164	0.274	0.674		0.187							0.187
	0.1871	0.01075	0.1405	0.165	0.273	0.673		0.1871							0.1871
	0.1872	0.01113	0.1405	0.165	0.272	0.673		0.1872							0.1872
	0.1873	0.01175	0.1405	0.165	0.271	0.673		0.1873							0.1873
	0.1874	0.01175	0.14	0.164	0.271	0.673		0.1874							0.1874
	0.1875	0.012	0.14	0.164	0.27	0.672		0.1875							0.1875
	0.1876	0.01188	0.14	0.162	0.27	0.672		0.1876							0.1876
	0.1877	0.01163	0.1395	0.161	0.269	0.671		0.1877							0.1877
	0.1878	0.01138	0.14	0.16	0.269	0.669		0.1878							0.1878
	0.1879	0.01113	0.14	0.16	0.268	0.667		0.1879							0.1879
	0.188	0.01088	0.1405	0.159	0.267	0.666		0.188							0.188
	0.1881	0.01075	0.14	0.159	0.266	0.665		0.1881							0.1881
	0.1882	0.011	0.14	0.159	0.265	0.665		0.1882							0.1882
	0.1883	0.01138	0.1405	0.158	0.264	0.664		0.1883							0.1883
	0.1884	0.01175	0.1405	0.158	0.263	0.664		0.1884							0.1884
	0.1885	0.01238	0.1405	0.158	0.263	0.663		0.1885							0.1885
	0.1886	0.01275	0.1405	0.157	0.262	0.662		0.1886							0.1886
	0.1887	0.01313	0.141	0.156	0.261	0.661		0.1887							0.1887
	0.1888	0.0135	0.1415	0.156	0.26	0.66		0.1888							0.1888
	0.1889	0.0135	0.142	0.156	0.26	0.658		0.1889							0.1889
	0.189	0.01338	0.1425	0.156	0.259	0.657		0.189							0.189
	0.1891	0.01338	0.143	0.155	0.258	0.656		0.1891							0.1891
	0.1892	0.01313	0.1435	0.155	0.258	0.655		0.1892							0.1892
	0.1893	0.013	0.143	0.155	0.257	0.655		0.1893							0.1893
	0.1894	0.01313	0.1425	0.155	0.256	0.654		0.1894							0.1894
	0.1895	0.01288	0.142	0.154	0.255	0.654		0.1895							0.1895
	0.1896	0.01275	0.1415	0.154	0.255	0.654		0.1896							0.1896
	0.1897	0.01275	0.142	0.153	0.254	0.653		0.1897							0.1897
	0.1898	0.013	0.142	0.152	0.253	0.653		0.1898							0.1898
	0.1899	0.013	0.1425	0.151	0.253	0.653		0.1899							0.1899
	0.19	0.01288	0.1425	0.151	0.252	0.652		0.19							0.19
	0.1901	0.01288	0.143	0.15	0.251	0.651		0.1901							0.1901
	0.1902	0.01288	0.1425	0.15	0.251	0.651		0.1902							0.1902
	0.1903	0.01288	0.1425	0.15	0.25	0.65		0.1903							0.1903
	0.1904	0.01288	0.142	0.149	0.249	0.648		0.1904							0.1904
	0.1905	0.01288	0.142	0.149	0.248	0.647		0.1905							0.1905
	0.1906	0.01275	0.142	0.149	0.248	0.645		0.1906							0.1906
	0.1907	0.01288	0.1415	0.149	0.247	0.644		0.1907							0.1907
	0.1908	0.013	0.141	0.149	0.247	0.643		0.1908							0.1908
	0.1909	0.01288	0.1405	0.149	0.247	0.642		0.1909							0.1909
	0.191	0.01288	0.1405	0.149	0.247	0.642		0.191							0.191
	0.1911	0.013	0.14	0.149	0.247	0.642		0.1911							0.1911
	0.1912	0.013	0.1395	0.148	0.246	0.642		0.1912							0.1912
	0.1913	0.013	0.1395	0.147	0.246	0.642		0.1913							0.1913
	0.1914	0.013	0.139	0.147	0.245	0.642		0.1914							0.1914
	0.1915	0.01275	0.139	0.145	0.245	0.641		0.1915							0.1915
	0.1916	0.0125	0.1385	0.145	0.243	0.641		0.1916							0.1916
	0.1917	0.01238	0.1385	0.145	0.243	0.641		0.1917							0.1917
	0.1918	0.01225	0.1375	0.145	0.242	0.64		0.1918							0.1918
	0.1919	0.01213	0.137	0.145	0.241	0.64		0.1919							0.1919
	0.192	0.01225	0.1365	0.146	0.24	0.639		0.192							0.192
	0.1921	0.01238	0.136	0.146	0.24	0.64		0.1921							0.1921
	0.1922	0.0125	0.1355	0.147	0.24	0.639		0.1922							0.1922
	0.1923	0.01238	0.135	0.147	0.239	0.639		0.1923							0.1923
	0.1924	0.01238	0.135	0.147	0.238	0.638		0.1924							0.1924
	0.1925	0.01213	0.1345	0.146	0.237	0.638		0.1925							0.1925
	0.1926	0.01188	0.135	0.146	0.236	0.638		0.1926							0.1926
	0.1927	0.01175	0.1345	0.145	0.235	0.637		0.1927							0.1927
	0.1928	0.01138	0.135	0.145	0.235	0.637		0.1928							0.1928
	0.1929	0.011	0.1345	0.144	0.234	0.636		0.1929							0.1929
	0.193	0.01063	0.1345	0.145	0.233	0.636		0.193							0.193
	0.1931	0.0105	0.134	0.144	0.232	0.636		0.1931							0.1931
	0.1932	0.01025	0.133	0.144	0.231	0.636		0.1932							0.1932
	0.1933	0.01025	0.1325	0.144	0.23	0.636		0.1933							0.1933
	0.1934	0.01025	0.1315	0.143	0.229	0.636		0.1934							0.1934
	0.1935	0.01013	0.131	0.143	0.228	0.636		0.1935							0.1935
	0.1936	0.01013	0.131	0.143	0.228	0.636		0.1936							0.1936
	0.1937	0.01038	0.131	0.143	0.227	0.636		0.1937							0.1937
	0.1938	0.01063	0.1315	0.143	0.227	0.635		0.1938							0.1938
	0.1939	0.01063	0.1315	0.143	0.226	0.635		0.1939							0.1939
	0.194	0.01088	0.1315	0.142	0.226	0.635		0.194							0.194
	0.1941	0.01075	0.1315	0.142	0.225	0.635		0.1941							0.1941
	0.1942	0.01063	0.131	0.142	0.225	0.635		0.1942							0.1942
	0.1943	0.01063	0.1305	0.142	0.224	0.635		0.1943							0.1943
	0.1944	0.01038	0.13	0.142	0.224	0.635		0.1944							0.1944
	0.1945	0.01025	0.1295	0.142	0.223	0.635		0.1945							0.1945
	0.1946	0.01038	0.129	0.143	0.223	0.635		0.1946							0.1946
	0.1947	0.01025	0.129	0.142	0.223	0.635		0.1947							0.1947
	0.1948	0.01025	0.1285	0.142	0.223	0.635		0.1948							0.1948
	0.1949	0.01038	0.129	0.142	0.223	0.635		0.1949							0.1949
	0.195	0.0105	0.129	0.142	0.223	0.635		0.195							0.195
	0.1951	0.0105	0.1295	0.142	0.224	0.635		0.1951							0.1951
	0.1952	0.0105	0.1295	0.142	0.223	0.635		0.1952							0.1952
	0.1953	0.01038	0.13	0.143	0.223	0.635		0.1953							0.1953
	0.1954	0.01025	0.1305	0.143	0.223	0.634		0.1954							0.1954
	0.1955	0.01025	0.1305	0.144	0.222	0.634		0.1955							0.1955
	0.1956	0.01013	0.1305	0.144	0.222	0.634		0.1956							0.1956
	0.1957	0.01025	0.1305	0.145	0.221	0.633		0.1957							0.1957
	0.1958	0.01038	0.1305	0.145	0.221	0.633		0.1958							0.1958
	0.1959	0.01025	0.1305	0.145	0.22	0.632		0.1959							0.1959
	0.196	0.01013	0.1305	0.145	0.22	0.632		0.196							0.196
	0.1961	0.00988	0.13	0.145	0.219	0.631		0.1961							0.1961
	0.1962	0.0095	0.13	0.145	0.219	0.631		0.1962							0.1962
	0.1963	0.00925	0.13	0.145	0.219	0.63		0.1963							0.1963
	0.1964	0.00888	0.13	0.146	0.219	0.63		0.1964							0.1964
	0.1965	0.00875	0.13	0.147	0.219	0.63		0.1965							0.1965
	0.1966	0.0085	0.1305	0.147	0.218	0.63		0.1966							0.1966
	0.1967	0.00863	0.131	0.147	0.218	0.631		0.1967							0.1967
	0.1968	0.00875	0.131	0.147	0.218	0.631		0.1968							0.1968
	0.1969	0.00938	0.1315	0.147	0.218	0.631		0.1969							0.1969
	0.197	0.00963	0.1315	0.147	0.219	0.631		0.197							0.197
	0.1971	0.01	0.1315	0.147	0.219	0.631		0.1971							0.1971
	0.1972	0.01038	0.132	0.147	0.219	0.631		0.1972							0.1972
	0.1973	0.01025	0.1315	0.147	0.22	0.631		0.1973							0.1973
	0.1974	0.0105	0.1315	0.147	0.22	0.63		0.1974							0.1974
	0.1975	0.01063	0.1315	0.147	0.22	0.63		0.1975							0.1975
	0.1976	0.01075	0.1315	0.147	0.22	0.629		0.1976							0.1976
	0.1977	0.01075	0.1315	0.147	0.221	0.629		0.1977							0.1977
	0.1978	0.01075	0.131	0.147	0.222	0.629		0.1978							0.1978
	0.1979	0.01088	0.131	0.147	0.222	0.628		0.1979							0.1979
	0.198	0.01088	0.1305	0.147	0.223	0.629		0.198							0.198
	0.1981	0.01063	0.1305	0.146	0.224	0.628		0.1981							0.1981
	0.1982	0.0105	0.1305	0.146	0.224	0.628		0.1982							0.1982
	0.1983	0.01038	0.1305	0.146	0.225	0.628		0.1983							0.1983
	0.1984	0.01013	0.13	0.145	0.225	0.629		0.1984							0.1984
	0.1985	0.01038	0.13	0.145	0.225	0.63		0.1985							0.1985
	0.1986	0.01025	0.1305	0.145	0.226	0.63		0.1986							0.1986
	0.1987	0.01025	0.1305	0.144	0.226	0.63		0.1987							0.1987
	0.1988	0.0105	0.131	0.143	0.226	0.63		0.1988							0.1988
	0.1989	0.0105	0.131	0.143	0.226	0.629		0.1989							0.1989
	0.199	0.01075	0.131	0.143	0.225	0.629		0.199							0.199
	0.1991	0.01088	0.131	0.143	0.225	0.629		0.1991							0.1991
	0.1992	0.011	0.131	0.144	0.225	0.628		0.1992							0.1992
	0.1993	0.01088	0.1305	0.144	0.224	0.627		0.1993							0.1993
	0.1994	0.01088	0.13	0.144	0.224	0.626		0.1994							0.1994
	0.1995	0.01088	0.13	0.144	0.225	0.626		0.1995							0.1995
	0.1996	0.01075	0.1295	0.144	0.226	0.626		0.1996							0.1996
[truncated: 563 more rows]

## Sheet: Fig2B
Fig2B
	amplitude of a wave (mV)
	-2.1			-0.8			0.4			1.9			2.9
	WT	Hetero	KO	WT	Hetero	KO	WT	Hetero	KO	WT	Hetero	KO	WT	Hetero	KO
	0.025	0.031	0.00301	0.297	0.2945	0.0275	0.404	0.447	0.0595	0.5085	0.558	0.079	0.76	0.588	0.079
	0.0325	0.0225	0.0025	0.2765	0.1845	0.0205	0.501	0.306	0.062	0.715	0.329	0.109	0.941	0.4345	0.164
	0.017	0.05975	0.00162	0.261	0.374	0.0405	0.386	0.59	0.092	0.5	0.753	0.148	0.594	0.888	0.178
	0.02875	0.01088	0.01825	0.285	0.2195	0.069	0.409	0.44	0.098	0.497	0.67	0.13	0.53	1.092	0.15
	0.02075	0.018	0.01025	0.2825	0.247	0.0645	0.408	0.4915	0.126	0.485	0.6	0.149	0.544	0.635	0.137
	Implicit time of a wave (mV)
	-2.1			-0.8			0.4			1.9			2.9
	WT	Hetero	KO	WT	Hetero	KO	WT	Hetero	KO	WT	Hetero	KO	WT	Hetero	KO
	23.2	25.3	22.3	19.6	21.6	22.1	11.8	11.5	11.3	6.6	6.6	6.4	4.9	4.9	4.6
	25.7	18.3	15.5	19	19.5	14.3	10.6	11.3	9.3	5.9	5.8	5.5	4.4	4.3	4
	18.9	24.1	17.9	17.8	20.2	19.5	10.7	11.2	10.3	5.9	6	5.9	4.3	4.3	4.3
	21.5	16.8	17.4	23.6	18.1	13.2	11.9	10.8	10.8	6.8	5.8	5.7	5	4.4	4.1
	28	21.8	25.1	21.9	19.2	23.7	11.7	11.7	13.2	6.3	6.1	6.3	4.7	4.6	4.4
	amplitude of b wave (mV)
	-2.1			-0.8			0.4			1.9			2.9
	WT	Hetero	KO	WT	Hetero	KO	WT	Hetero	KO	WT	Hetero	KO	WT	Hetero	KO
	0.59975	0.831	0.45438	0.9085	1.0845	0.783	1.0705	1.296	0.84	1.217	1.404	0.944	1.736	1.493	1.0165
	0.7635	0.39163	0.4305	1.124	0.66	0.736	1.421	0.784	0.8865	1.791	0.9255	1.04	2.277	1.0295	1.3075
	0.62938	1.04613	0.5795	0.903	1.4175	0.9595	1.094	1.669	1.17	1.2385	1.892	1.327	1.3615	2.175	1.572
	0.8295	0.57051	0.59675	1.1455	0.866	0.97	1.322	1.1375	1.0745	1.384	1.5005	1.105	1.4275	2.3075	1.0505
	0.74063	0.703	0.53812	1.051	1.078	0.9725	1.1935	1.3335	1.1275	1.2865	1.412	1.196	1.3755	1.5325	1.198
	Implicit time of a wave (mV)
	-2.1			-0.8			0.4			1.9			2.9
	WT	Hetero	KO	WT	Hetero	KO	WT	Hetero	KO	WT	Hetero	KO	WT	Hetero	KO
	67.4	78	84.4	51.9	47.2	56.1	46.1	44.4	39.8	34.9	42.2	37.3	31.7	40	32.8
	64.9	65.1	69.7	31.8	33.4	50	28.4	29.7	33.8	26.8	27.4	32.4	25.2	24.9	60.6
	59.1	58	73.8	30.1	43.1	50.2	26.9	32.8	34.5	25.3	29.8	32	54.1	25.7	28.4
	59.9	61.3	69.1	49.8	41	47.2	44.1	28.8	32.2	43.1	26.8	29.7	43.9	65	54.1
	74.7	68	79.9	36.7	43.8	56.1	33.2	40.3	41.2	40.9	28.3	37.7	29	60.3	33.1

## Sheet: Fig2C
Fig 2C
		WT	a wave amptitude						Hetero	a wave amptitude						KO	a wave amptitude
		-2.1	-0.6	0.4	1.9	2.9			-2.1	-0.6	0.4	1.9	2.9			-2.1	-0.6	0.4	1.9	2.9
	0	-0.058	0.092	-0.031	0.126	0.076		0	-0.002	-0.041	0.062	0.07	-0.04		0	-0.045	0.004	0.005	0.0015	0.0005
	0.0001	-0.057	0.093	-0.031	0.126	0.077		0.0001	-0.001	-0.043	0.063	0.07	-0.038		0.0001	-0.0445	0.005	0.0055	0.001	0
	0.0002	-0.057	0.094	-0.032	0.126	0.078		0.0002	0	-0.045	0.064	0.07	-0.038		0.0002	-0.0445	0.0075	0.0055	0.001	0.0005
	0.0003	-0.056	0.095	-0.032	0.126	0.08		0.0003	0.001	-0.047	0.065	0.074	-0.034		0.0003	-0.044	0.0105	0.006	0.0005	0.001
	0.0004	-0.054	0.096	-0.032	0.13	0.089		0.0004	0.003	-0.048	0.067	0.09	-0.016		0.0004	-0.0415	0.0135	0.006	0.0015	0.004
	0.0005	-0.052	0.097	-0.03	0.141	0.105		0.0005	0.004	-0.049	0.068	0.118	0.016		0.0005	-0.0395	0.016	0.008	0.004	0.01
	0.0006	-0.052	0.1	-0.027	0.155	0.123		0.0006	0.003	-0.051	0.068	0.148	0.046		0.0006	-0.0385	0.018	0.0105	0.0085	0.018
	0.0007	-0.053	0.101	-0.024	0.17	0.136		0.0007	0	-0.053	0.068	0.17	0.068		0.0007	-0.0385	0.019	0.0125	0.0145	0.0255
	0.0008	-0.053	0.103	-0.022	0.181	0.141		0.0008	-0.001	-0.056	0.068	0.178	0.072		0.0008	-0.04	0.019	0.0145	0.0195	0.0295
	0.0009	-0.055	0.103	-0.02	0.188	0.136		0.0009	-0.005	-0.058	0.067	0.171	0.054		0.0009	-0.0415	0.0185	0.0155	0.022	0.03
	0.001	-0.057	0.103	-0.02	0.19	0.122		0.001	-0.006	-0.061	0.066	0.156	0.026		0.001	-0.043	0.0185	0.016	0.0225	0.0265
	0.0011	-0.059	0.102	-0.019	0.188	0.103		0.0011	-0.008	-0.064	0.065	0.133	-0.006		0.0011	-0.044	0.019	0.0155	0.0205	0.021
	0.0012	-0.06	0.101	-0.019	0.182	0.082		0.0012	-0.008	-0.066	0.065	0.112	-0.042		0.0012	-0.045	0.02	0.015	0.0165	0.014
	0.0013	-0.06	0.1	-0.02	0.176	0.061		0.0013	-0.009	-0.068	0.065	0.091	-0.07		0.0013	-0.046	0.021	0.013	0.0115	0.0075
	0.0014	-0.061	0.098	-0.021	0.168	0.045		0.0014	-0.01	-0.07	0.065	0.076	-0.094		0.0014	-0.0465	0.0225	0.011	0.006	0.002
	0.0015	-0.061	0.097	-0.021	0.161	0.032		0.0015	-0.01	-0.072	0.065	0.065	-0.106		0.0015	-0.0465	0.024	0.0085	0.001	-0.002
	0.0016	-0.061	0.095	-0.021	0.155	0.026		0.0016	-0.011	-0.074	0.065	0.058	-0.112		0.0016	-0.047	0.0245	0.0055	-0.003	-0.004
	0.0017	-0.061	0.095	-0.021	0.151	0.023		0.0017	-0.011	-0.076	0.065	0.056	-0.108		0.0017	-0.0465	0.0245	0.003	-0.006	-0.005
	0.0018	-0.06	0.094	-0.021	0.147	0.026		0.0018	-0.011	-0.078	0.066	0.055	-0.1		0.0018	-0.0465	0.024	0	-0.008	-0.0045
	0.0019	-0.059	0.095	-0.02	0.146	0.032		0.0019	-0.011	-0.08	0.066	0.058	-0.09		0.0019	-0.0465	0.0235	-0.0005	-0.0095	-0.004
	0.002	-0.059	0.095	-0.02	0.146	0.039		0.002	-0.01	-0.082	0.067	0.06	-0.078		0.002	-0.046	0.023	-0.0015	-0.009	-0.0025
	0.0021	-0.058	0.096	-0.02	0.146	0.046		0.0021	-0.009	-0.084	0.068	0.064	-0.066		0.0021	-0.0465	0.023	-0.001	-0.008	-0.0005
	0.0022	-0.058	0.097	-0.02	0.147	0.052		0.0022	-0.008	-0.086	0.068	0.067	-0.056		0.0022	-0.047	0.0225	-0.0005	-0.006	0.0005
	0.0023	-0.058	0.097	-0.021	0.147	0.055		0.0023	-0.008	-0.087	0.068	0.069	-0.052		0.0023	-0.0475	0.0225	0	-0.004	0.002
	0.0024	-0.059	0.097	-0.022	0.148	0.051		0.0024	-0.008	-0.087	0.068	0.071	-0.054		0.0024	-0.048	0.022	0.0015	-0.002	0.003
	0.0025	-0.061	0.097	-0.023	0.148	0.042		0.0025	-0.008	-0.087	0.068	0.072	-0.064		0.0025	-0.0485	0.0215	0.003	0	0.0025
	0.0026	-0.063	0.097	-0.024	0.147	0.022		0.0026	-0.008	-0.088	0.067	0.073	-0.084		0.0026	-0.049	0.0215	0.0045	0.002	0.001
	0.0027	-0.065	0.097	-0.024	0.145	-0.006		0.0027	-0.008	-0.089	0.067	0.071	-0.114		0.0027	-0.05	0.021	0.0055	0.0045	-0.001
	0.0028	-0.066	0.096	-0.025	0.142	-0.048		0.0028	-0.008	-0.091	0.066	0.069	-0.156		0.0028	-0.0505	0.0215	0.0075	0.006	-0.005
	0.0029	-0.067	0.096	-0.025	0.137	-0.102		0.0029	-0.007	-0.092	0.065	0.065	-0.206		0.0029	-0.0505	0.021	0.009	0.008	-0.01
	0.003	-0.067	0.095	-0.025	0.131	-0.166		0.003	-0.008	-0.094	0.064	0.058	-0.27		0.003	-0.0505	0.021	0.01	0.009	-0.0155
	0.0031	-0.066	0.095	-0.026	0.125	-0.245		0.0031	-0.007	-0.096	0.063	0.049	-0.336		0.0031	-0.05	0.0205	0.01	0.01	-0.0225
	0.0032	-0.066	0.094	-0.027	0.116	-0.327		0.0032	-0.007	-0.098	0.061	0.037	-0.416		0.0032	-0.05	0.02	0.009	0.01	-0.029
	0.0033	-0.066	0.094	-0.028	0.106	-0.425		0.0033	-0.006	-0.1	0.059	0.024	-0.492		0.0033	-0.0495	0.0195	0.007	0.0095	-0.037
	0.0034	-0.066	0.092	-0.03	0.094	-0.516		0.0034	-0.006	-0.102	0.057	0.007	-0.568		0.0034	-0.049	0.019	0.0045	0.0085	-0.0435
	0.0035	-0.066	0.092	-0.032	0.08	-0.618		0.0035	-0.006	-0.103	0.054	-0.011	-0.644		0.0035	-0.049	0.0185	0.003	0.007	-0.051
	0.0036	-0.067	0.092	-0.034	0.063	-0.711		0.0036	-0.006	-0.102	0.052	-0.034	-0.71		0.0036	-0.049	0.0175	0.001	0.005	-0.057
	0.0037	-0.066	0.091	-0.037	0.043	-0.8		0.0037	-0.006	-0.102	0.048	-0.059	-0.774		0.0037	-0.049	0.017	0.0005	0.0025	-0.0625
	0.0038	-0.067	0.091	-0.041	0.021	-0.883		0.0038	-0.005	-0.101	0.045	-0.087	-0.824		0.0038	-0.0485	0.016	0.0005	0	-0.0675
	0.0039	-0.067	0.091	-0.045	-0.005	-0.951		0.0039	-0.006	-0.099	0.04	-0.119	-0.87		0.0039	-0.0485	0.015	0.0015	-0.0035	-0.0705
	0.004	-0.067	0.091	-0.049	-0.032	-1.014		0.004	-0.007	-0.097	0.034	-0.151	-0.9		0.004	-0.0485	0.014	0.0035	-0.007	-0.0735
	0.0041	-0.068	0.091	-0.054	-0.066	-1.061		0.0041	-0.008	-0.095	0.027	-0.189	-0.926		0.0041	-0.049	0.013	0.005	-0.0105	-0.0745
	0.0042	-0.068	0.09	-0.059	-0.098	-1.1		0.0042	-0.01	-0.094	0.018	-0.225	-0.94		0.0042	-0.049	0.0125	0.0065	-0.014	-0.0755
	0.0043	-0.068	0.09	-0.064	-0.135	-1.126		0.0043	-0.011	-0.092	0.011	-0.266	-0.948		0.0043	-0.0495	0.012	0.0075	-0.0175	-0.0755
	0.0044	-0.068	0.089	-0.07	-0.173	-1.144		0.0044	-0.011	-0.09	0.002	-0.305	-0.948		0.0044	-0.0505	0.012	0.008	-0.0215	-0.075
	0.0045	-0.069	0.088	-0.075	-0.213	-1.152		0.0045	-0.011	-0.087	-0.005	-0.347	-0.944		0.0045	-0.0505	0.012	0.008	-0.0245	-0.074
	0.0046	-0.069	0.087	-0.082	-0.256	-1.153		0.0046	-0.01	-0.083	-0.014	-0.387	-0.934		0.0046	-0.051	0.0125	0.007	-0.028	-0.073
	0.0047	-0.069	0.087	-0.089	-0.297	-1.148		0.0047	-0.008	-0.078	-0.022	-0.426	-0.922		0.0047	-0.0515	0.013	0.006	-0.031	-0.0715
	0.0048	-0.069	0.086	-0.097	-0.343	-1.139		0.0048	-0.007	-0.072	-0.031	-0.464	-0.908		0.0048	-0.052	0.014	0.0035	-0.0345	-0.07
	0.0049	-0.069	0.085	-0.105	-0.386	-1.125		0.0049	-0.006	-0.065	-0.039	-0.498	-0.892		0.0049	-0.052	0.0155	0.002	-0.0375	-0.069
	0.005	-0.069	0.083	-0.113	-0.432	-1.11		0.005	-0.005	-0.059	-0.048	-0.532	-0.876		0.005	-0.0525	0.017	0	-0.04	-0.0675
	0.0051	-0.068	0.082	-0.122	-0.474	-1.093		0.0051	-0.004	-0.053	-0.058	-0.56	-0.86		0.0051	-0.0525	0.018	-0.0025	-0.0425	-0.066
	0.0052	-0.068	0.081	-0.131	-0.516	-1.075		0.0052	-0.004	-0.048	-0.068	-0.586	-0.844		0.0052	-0.0525	0.0185	-0.0055	-0.044	-0.065
	0.0053	-0.066	0.08	-0.141	-0.556	-1.057		0.0053	-0.005	-0.044	-0.08	-0.608	-0.83		0.0053	-0.053	0.0185	-0.008	-0.0455	-0.064
	0.0054	-0.065	0.08	-0.15	-0.591	-1.038		0.0054	-0.005	-0.043	-0.09	-0.627	-0.814		0.0054	-0.0525	0.018	-0.0105	-0.0465	-0.063
	0.0055	-0.065	0.079	-0.161	-0.625	-1.022		0.0055	-0.006	-0.042	-0.103	-0.644	-0.8		0.0055	-0.0525	0.0175	-0.0125	-0.0475	-0.062
	0.0056	-0.064	0.078	-0.171	-0.652	-1.005		0.0056	-0.006	-0.044	-0.113	-0.656	-0.788		0.0056	-0.0525	0.0165	-0.0135	-0.048	-0.061
	0.0057	-0.063	0.077	-0.182	-0.678	-0.99		0.0057	-0.006	-0.045	-0.125	-0.667	-0.774		0.0057	-0.053	0.016	-0.014	-0.0485	-0.06
	0.0058	-0.062	0.076	-0.194	-0.698	-0.975		0.0058	-0.006	-0.048	-0.138	-0.674	-0.764		0.0058	-0.053	0.0155	-0.014	-0.0485	-0.059
	0.0059	-0.061	0.075	-0.205	-0.718	-0.962		0.0059	-0.007	-0.051	-0.15	-0.678	-0.754		0.0059	-0.0535	0.015	-0.014	-0.048	-0.058
	0.006	-0.061	0.073	-0.218	-0.734	-0.95		0.006	-0.008	-0.054	-0.163	-0.68	-0.744		0.006	-0.054	0.015	-0.014	-0.0485	-0.057
	0.0061	-0.06	0.071	-0.23	-0.747	-0.939		0.0061	-0.01	-0.058	-0.175	-0.679	-0.736		0.0061	-0.054	0.0145	-0.0145	-0.048	-0.056
	0.0062	-0.06	0.069	-0.244	-0.758	-0.928		0.0062	-0.012	-0.061	-0.19	-0.676	-0.726		0.0062	-0.0545	0.014	-0.0155	-0.048	-0.055
	0.0063	-0.059	0.066	-0.255	-0.766	-0.917		0.0063	-0.013	-0.065	-0.202	-0.672	-0.718		0.0063	-0.055	0.0135	-0.0165	-0.0475	-0.0545
	0.0064	-0.059	0.063	-0.268	-0.773	-0.906		0.0064	-0.014	-0.067	-0.215	-0.668	-0.712		0.0064	-0.0565	0.0125	-0.019	-0.047	-0.0535
	0.0065	-0.06	0.06	-0.281	-0.777	-0.895		0.0065	-0.014	-0.071	-0.229	-0.661	-0.704		0.0065	-0.0575	0.011	-0.021	-0.0465	-0.053
	0.0066	-0.06	0.057	-0.294	-0.779	-0.884		0.0066	-0.013	-0.075	-0.242	-0.655	-0.696		0.0066	-0.0585	0.0085	-0.0235	-0.046	-0.0525
	0.0067	-0.06	0.054	-0.309	-0.781	-0.875		0.0067	-0.014	-0.079	-0.256	-0.648	-0.69		0.0067	-0.0595	0.006	-0.025	-0.045	-0.0515
	0.0068	-0.06	0.052	-0.321	-0.78	-0.866		0.0068	-0.013	-0.084	-0.268	-0.64	-0.684		0.0068	-0.0595	0.0035	-0.026	-0.044	-0.051
	0.0069	-0.06	0.05	-0.336	-0.779	-0.859		0.0069	-0.013	-0.088	-0.282	-0.633	-0.678		0.0069	-0.059	0.0025	-0.0265	-0.043	-0.0505
	0.007	-0.059	0.05	-0.349	-0.776	-0.852		0.007	-0.013	-0.093	-0.293	-0.626	-0.672		0.007	-0.0585	0.0025	-0.0265	-0.042	-0.05
	0.0071	-0.057	0.049	-0.363	-0.772	-0.845		0.0071	-0.012	-0.096	-0.306	-0.617	-0.666		0.0071	-0.058	0.0035	-0.027	-0.041	-0.0495
	0.0072	-0.055	0.049	-0.375	-0.768	-0.839		0.0072	-0.012	-0.098	-0.317	-0.609	-0.66		0.0072	-0.057	0.0055	-0.027	-0.0405	-0.049
	0.0073	-0.054	0.049	-0.389	-0.762	-0.834		0.0073	-0.012	-0.099	-0.329	-0.601	-0.656		0.0073	-0.0565	0.0075	-0.028	-0.0395	-0.0485
	0.0074	-0.052	0.048	-0.403	-0.756	-0.828		0.0074	-0.012	-0.098	-0.341	-0.594	-0.65		0.0074	-0.0565	0.0095	-0.0285	-0.039	-0.048
	0.0075	-0.052	0.048	-0.415	-0.75	-0.822		0.0075	-0.012	-0.097	-0.352	-0.587	-0.644		0.0075	-0.056	0.011	-0.0295	-0.0385	-0.047
	0.0076	-0.052	0.046	-0.429	-0.743	-0.814		0.0076	-0.012	-0.096	-0.364	-0.58	-0.638		0.0076	-0.0565	0.0115	-0.0305	-0.0385	-0.046
	0.0077	-0.053	0.043	-0.441	-0.736	-0.806		0.0077	-0.011	-0.097	-0.374	-0.574	-0.634		0.0077	-0.0565	0.0115	-0.0315	-0.038	-0.045
	0.0078	-0.053	0.04	-0.454	-0.729	-0.798		0.0078	-0.01	-0.098	-0.386	-0.568	-0.628		0.0078	-0.0565	0.011	-0.0325	-0.038	-0.044
	0.0079	-0.053	0.036	-0.466	-0.722	-0.79		0.0079	-0.008	-0.1	-0.395	-0.563	-0.622		0.0079	-0.0565	0.01	-0.033	-0.0375	-0.0435
	0.008	-0.054	0.032	-0.479	-0.715	-0.782		0.008	-0.007	-0.103	-0.405	-0.558	-0.618		0.008	-0.0565	0.009	-0.0335	-0.0375	-0.0425
	0.0081	-0.054	0.029	-0.491	-0.708	-0.774		0.0081	-0.007	-0.107	-0.413	-0.553	-0.614		0.0081	-0.056	0.0075	-0.033	-0.037	-0.0425
	0.0082	-0.054	0.025	-0.503	-0.7	-0.768		0.0082	-0.006	-0.11	-0.421	-0.548	-0.606		0.0082	-0.056	0.0055	-0.0325	-0.037	-0.0415
	0.0083	-0.054	0.022	-0.516	-0.693	-0.762		0.0083	-0.005	-0.114	-0.429	-0.543	-0.6		0.0083	-0.0555	0.003	-0.032	-0.0365	-0.0415
	0.0084	-0.055	0.019	-0.527	-0.685	-0.756		0.0084	-0.004	-0.117	-0.435	-0.537	-0.596		0.0084	-0.055	0.0005	-0.0315	-0.036	-0.0415
	0.0085	-0.054	0.015	-0.54	-0.678	-0.75		0.0085	-0.003	-0.121	-0.443	-0.531	-0.59		0.0085	-0.0545	-0.001	-0.0315	-0.0355	-0.042
	0.0086	-0.055	0.012	-0.551	-0.671	-0.745		0.0086	-0.002	-0.125	-0.449	-0.525	-0.584		0.0086	-0.054	-0.0035	-0.032	-0.0355	-0.042
	0.0087	-0.055	0.008	-0.563	-0.664	-0.739		0.0087	-0.001	-0.128	-0.456	-0.519	-0.58		0.0087	-0.0535	-0.0055	-0.0325	-0.035	-0.0415
	0.0088	-0.054	0.006	-0.575	-0.658	-0.733		0.0088	-0.001	-0.131	-0.461	-0.514	-0.576		0.0088	-0.053	-0.0065	-0.0335	-0.035	-0.0415
	0.0089	-0.053	0.003	-0.586	-0.651	-0.728		0.0089	-0.001	-0.133	-0.467	-0.509	-0.572		0.0089	-0.053	-0.0065	-0.035	-0.0345	-0.0415
	0.009	-0.053	0.001	-0.598	-0.646	-0.722		0.009	-0.001	-0.136	-0.472	-0.504	-0.57		0.009	-0.053	-0.0065	-0.0365	-0.034	-0.041
	0.0091	-0.054	0	-0.608	-0.64	-0.716		0.0091	-0.002	-0.138	-0.476	-0.5	-0.566		0.0091	-0.053	-0.006	-0.0385	-0.034	-0.0415
	0.0092	-0.055	-0.003	-0.619	-0.635	-0.71		0.0092	-0.002	-0.14	-0.48	-0.495	-0.562		0.0092	-0.0535	-0.0065	-0.0395	-0.0335	-0.0415
	0.0093	-0.057	-0.006	-0.628	-0.631	-0.704		0.0093	-0.002	-0.142	-0.484	-0.49	-0.556		0.0093	-0.0535	-0.008	-0.0405	-0.033	-0.0415
	0.0094	-0.058	-0.01	-0.637	-0.627	-0.698		0.0094	-0.003	-0.144	-0.488	-0.486	-0.552		0.0094	-0.054	-0.011	-0.041	-0.033	-0.041
	0.0095	-0.06	-0.014	-0.645	-0.623	-0.692		0.0095	-0.003	-0.147	-0.492	-0.481	-0.546		0.0095	-0.054	-0.014	-0.0405	-0.0325	-0.041
	0.0096	-0.061	-0.019	-0.653	-0.62	-0.685		0.0096	-0.004	-0.149	-0.495	-0.476	-0.54		0.0096	-0.0545	-0.0175	-0.0405	-0.0325	-0.0405
	0.0097	-0.061	-0.024	-0.661	-0.616	-0.677		0.0097	-0.004	-0.152	-0.499	-0.471	-0.536		0.0097	-0.0545	-0.0195	-0.0395	-0.032	-0.0405
	0.0098	-0.062	-0.029	-0.668	-0.613	-0.668		0.0098	-0.003	-0.154	-0.501	-0.467	-0.528		0.0098	-0.0545	-0.0205	-0.039	-0.032	-0.04
	0.0099	-0.061	-0.035	-0.675	-0.609	-0.659		0.0099	-0.003	-0.157	-0.503	-0.462	-0.522		0.0099	-0.054	-0.0195	-0.039	-0.032	-0.0395
	0.01	-0.061	-0.04	-0.681	-0.604	-0.649		0.01	-0.001	-0.16	-0.505	-0.457	-0.516		0.01	-0.0535	-0.018	-0.039	-0.0315	-0.039
	0.0101	-0.061	-0.045	-0.688	-0.599	-0.639		0.0101	0	-0.162	-0.507	-0.453	-0.51		0.0101	-0.053	-0.016	-0.0395	-0.0315	-0.039
	0.0102	-0.061	-0.049	-0.693	-0.594	-0.629		0.0102	0	-0.164	-0.509	-0.448	-0.504		0.0102	-0.0525	-0.0145	-0.04	-0.0315	-0.039
	0.0103	-0.062	-0.053	-0.699	-0.588	-0.62		0.0103	0	-0.166	-0.51	-0.443	-0.498		0.0103	-0.0525	-0.013	-0.0405	-0.031	-0.0385
	0.0104	-0.062	-0.056	-0.705	-0.583	-0.611		0.0104	0	-0.168	-0.511	-0.437	-0.492		0.0104	-0.052	-0.012	-0.0405	-0.0315	-0.0385
	0.0105	-0.063	-0.059	-0.71	-0.578	-0.602		0.0105	0	-0.169	-0.509	-0.432	-0.486		0.0105	-0.052	-0.011	-0.041	-0.0315	-0.038
	0.0106	-0.064	-0.063	-0.715	-0.573	-0.594		0.0106	-0.002	-0.172	-0.507	-0.427	-0.482		0.0106	-0.052	-0.0105	-0.041	-0.0315	-0.038
	0.0107	-0.066	-0.065	-0.72	-0.568	-0.585		0.0107	-0.003	-0.174	-0.504	-0.421	-0.476		0.0107	-0.052	-0.01	-0.0415	-0.031	-0.038
	0.0108	-0.066	-0.069	-0.724	-0.563	-0.577		0.0108	-0.006	-0.176	-0.501	-0.416	-0.47		0.0108	-0.0525	-0.01	-0.042	-0.0305	-0.0375
	0.0109	-0.067	-0.071	-0.727	-0.559	-0.57		0.0109	-0.008	-0.179	-0.498	-0.411	-0.466		0.0109	-0.053	-0.0105	-0.0425	-0.03	-0.0375
	0.011	-0.067	-0.074	-0.731	-0.556	-0.563		0.011	-0.01	-0.181	-0.495	-0.406	-0.462		0.011	-0.0535	-0.011	-0.043	-0.0295	-0.0375
	0.0111	-0.067	-0.077	-0.734	-0.552	-0.557		0.0111	-0.01	-0.182	-0.494	-0.4	-0.456		0.0111	-0.054	-0.0125	-0.0435	-0.0295	-0.0375
	0.0112	-0.068	-0.081	-0.737	-0.548	-0.551		0.0112	-0.01	-0.184	-0.492	-0.395	-0.45		0.0112	-0.055	-0.0145	-0.044	-0.029	-0.0375
	0.0113	-0.068	-0.085	-0.74	-0.544	-0.545		0.0113	-0.01	-0.185	-0.491	-0.389	-0.444		0.0113	-0.055	-0.0165	-0.044	-0.0285	-0.0375
	0.0114	-0.069	-0.089	-0.741	-0.539	-0.538		0.0114	-0.009	-0.186	-0.49	-0.383	-0.438		0.0114	-0.0555	-0.0195	-0.0435	-0.028	-0.037
	0.0115	-0.068	-0.095	-0.742	-0.535	-0.532		0.0115	-0.009	-0.187	-0.489	-0.377	-0.432		0.0115	-0.0555	-0.021	-0.043	-0.0275	-0.0365
	0.0116	-0.069	-0.101	-0.742	-0.53	-0.525		0.0116	-0.008	-0.188	-0.486	-0.371	-0.428		0.0116	-0.055	-0.023	-0.042	-0.0275	-0.036
	0.0117	-0.069	-0.108	-0.742	-0.525	-0.519		0.0117	-0.008	-0.188	-0.484	-0.365	-0.422		0.0117	-0.0555	-0.024	-0.041	-0.0275	-0.035
	0.0118	-0.068	-0.114	-0.742	-0.521	-0.513		0.0118	-0.008	-0.189	-0.481	-0.359	-0.418		0.0118	-0.0555	-0.0245	-0.0395	-0.027	-0.034
	0.0119	-0.068	-0.121	-0.742	-0.516	-0.507		0.0119	-0.009	-0.19	-0.478	-0.353	-0.414		0.0119	-0.0555	-0.0245	-0.0395	-0.0265	-0.0335
	0.012	-0.067	-0.125	-0.743	-0.511	-0.502		0.012	-0.009	-0.191	-0.475	-0.347	-0.41		0.012	-0.0555	-0.024	-0.039	-0.026	-0.0335
	0.0121	-0.066	-0.13	-0.745	-0.506	-0.496		0.0121	-0.01	-0.193	-0.472	-0.342	-0.406		0.0121	-0.0555	-0.023	-0.0395	-0.0255	-0.0335
	0.0122	-0.065	-0.134	-0.747	-0.501	-0.491		0.0122	-0.012	-0.195	-0.469	-0.336	-0.402		0.0122	-0.0555	-0.0215	-0.0395	-0.025	-0.034
	0.0123	-0.065	-0.136	-0.749	-0.496	-0.485		0.0123	-0.012	-0.197	-0.466	-0.331	-0.4		0.0123	-0.055	-0.02	-0.0405	-0.0245	-0.035
	0.0124	-0.064	-0.137	-0.751	-0.49	-0.48		0.0124	-0.014	-0.198	-0.463	-0.327	-0.4		0.0124	-0.055	-0.0185	-0.041	-0.024	-0.0355
	0.0125	-0.064	-0.137	-0.752	-0.485	-0.475		0.0125	-0.015	-0.201	-0.46	-0.322	-0.396		0.0125	-0.055	-0.0165	-0.0415	-0.023	-0.036
	0.0126	-0.064	-0.137	-0.753	-0.48	-0.47		0.0126	-0.016	-0.203	-0.457	-0.318	-0.394		0.0126	-0.055	-0.015	-0.0425	-0.022	-0.036
	0.0127	-0.064	-0.135	-0.753	-0.475	-0.466		0.0127	-0.017	-0.206	-0.453	-0.314	-0.394		0.0127	-0.055	-0.013	-0.043	-0.021	-0.0365
	0.0128	-0.064	-0.134	-0.751	-0.47	-0.462		0.0128	-0.019	-0.208	-0.45	-0.31	-0.392		0.0128	-0.0555	-0.0115	-0.044	-0.02	-0.0365
	0.0129	-0.064	-0.133	-0.749	-0.465	-0.459		0.0129	-0.02	-0.212	-0.445	-0.306	-0.39		0.0129	-0.056	-0.0095	-0.045	-0.0195	-0.0365
	0.013	-0.064	-0.132	-0.745	-0.461	-0.455		0.013	-0.021	-0.215	-0.441	-0.301	-0.388		0.013	-0.0565	-0.008	-0.045	-0.019	-0.0365
	0.0131	-0.064	-0.132	-0.74	-0.456	-0.451		0.0131	-0.021	-0.218	-0.437	-0.297	-0.388		0.0131	-0.057	-0.0065	-0.0445	-0.019	-0.037
	0.0132	-0.064	-0.132	-0.734	-0.452	-0.448		0.0132	-0.022	-0.221	-0.432	-0.292	-0.386		0.0132	-0.057	-0.005	-0.044	-0.0185	-0.037
	0.0133	-0.064	-0.134	-0.728	-0.447	-0.446		0.0133	-0.024	-0.223	-0.428	-0.287	-0.386		0.0133	-0.0575	-0.0045	-0.043	-0.018	-0.037
	0.0134	-0.064	-0.136	-0.722	-0.442	-0.444		0.0134	-0.025	-0.226	-0.424	-0.283	-0.386		0.0134	-0.0575	-0.004	-0.042	-0.0175	-0.0375
	0.0135	-0.064	-0.138	-0.716	-0.436	-0.441		0.0135	-0.025	-0.227	-0.42	-0.279	-0.386		0.0135	-0.058	-0.0045	-0.0415	-0.017	-0.037
	0.0136	-0.063	-0.14	-0.71	-0.431	-0.439		0.0136	-0.025	-0.23	-0.416	-0.274	-0.386		0.0136	-0.058	-0.0045	-0.0405	-0.0165	-0.0375
	0.0137	-0.063	-0.142	-0.705	-0.424	-0.437		0.0137	-0.025	-0.232	-0.413	-0.27	-0.388		0.0137	-0.0585	-0.0045	-0.04	-0.016	-0.037
	0.0138	-0.063	-0.143	-0.7	-0.419	-0.435		0.0138	-0.026	-0.235	-0.409	-0.267	-0.39		0.0138	-0.058	-0.005	-0.04	-0.016	-0.037
	0.0139	-0.062	-0.144	-0.696	-0.413	-0.432		0.0139	-0.025	-0.237	-0.406	-0.263	-0.392		0.0139	-0.058	-0.0055	-0.0395	-0.0155	-0.037
	0.014	-0.062	-0.144	-0.692	-0.409	-0.428		0.014	-0.026	-0.239	-0.402	-0.261	-0.396		0.014	-0.058	-0.007	-0.0395	-0.015	-0.0365
	0.0141	-0.062	-0.144	-0.688	-0.405	-0.423		0.0141	-0.026	-0.242	-0.398	-0.258	-0.398		0.0141	-0.058	-0.009	-0.039	-0.015	-0.036
	0.0142	-0.062	-0.146	-0.684	-0.401	-0.416		0.0142	-0.026	-0.244	-0.393	-0.256	-0.402		0.0142	-0.058	-0.0115	-0.039	-0.0145	-0.0355
	0.0143	-0.061	-0.146	-0.68	-0.397	-0.407		0.0143	-0.026	-0.247	-0.389	-0.253	-0.402		0.0143	-0.058	-0.0145	-0.0385	-0.0145	-0.0355
	0.0144	-0.062	-0.148	-0.674	-0.395	-0.397		0.0144	-0.026	-0.249	-0.385	-0.252	-0.404		0.0144	-0.058	-0.0175	-0.038	-0.0145	-0.0345
	0.0145	-0.062	-0.149	-0.668	-0.391	-0.386		0.0145	-0.027	-0.252	-0.382	-0.25	-0.406		0.0145	-0.0585	-0.019	-0.0375	-0.0145	-0.0335
	0.0146	-0.062	-0.151	-0.662	-0.388	-0.374		0.0146	-0.027	-0.255	-0.378	-0.248	-0.406		0.0146	-0.0585	-0.02	-0.0375	-0.0145	-0.0325
	0.0147	-0.063	-0.154	-0.656	-0.386	-0.36		0.0147	-0.027	-0.258	-0.374	-0.247	-0.404		0.0147	-0.0585	-0.02	-0.0375	-0.0155	-0.031
	0.0148	-0.063	-0.156	-0.65	-0.384	-0.345		0.0148	-0.027	-0.261	-0.371	-0.246	-0.4		0.0148	-0.059	-0.0185	-0.038	-0.016	-0.0295
	0.0149	-0.064	-0.159	-0.644	-0.383	-0.328		0.0149	-0.028	-0.264	-0.367	-0.246	-0.394		0.0149	-0.059	-0.0155	-0.0385	-0.017	-0.028
	0.015	-0.065	-0.162	-0.639	-0.381	-0.307		0.015	-0.027	-0.268	-0.364	-0.245	-0.386		0.015	-0.059	-0.0125	-0.039	-0.018	-0.026
	0.0151	-0.065	-0.166	-0.634	-0.38	-0.284		0.0151	-0.027	-0.271	-0.36	-0.246	-0.376		0.0151	-0.0585	-0.0105	-0.0395	-0.0185	-0.024
	0.0152	-0.065	-0.169	-0.63	-0.379	-0.253		0.0152	-0.027	-0.275	-0.356	-0.247	-0.362		0.0152	-0.058	-0.0095	-0.0395	-0.0195	-0.0215
	0.0153	-0.065	-0.173	-0.626	-0.378	-0.22		0.0153	-0.027	-0.278	-0.352	-0.248	-0.344		0.0153	-0.057	-0.0095	-0.04	-0.02	-0.019
	0.0154	-0.064	-0.178	-0.621	-0.376	-0.179		0.0154	-0.027	-0.281	-0.35	-0.249	-0.322		0.0154	-0.0565	-0.01	-0.04	-0.021	-0.016
	0.0155	-0.064	-0.181	-0.617	-0.375	-0.132		0.0155	-0.027	-0.284	-0.347	-0.251	-0.298		0.0155	-0.0555	-0.0115	-0.0395	-0.0215	-0.0125
	0.0156	-0.063	-0.185	-0.614	-0.373	-0.083		0.0156	-0.027	-0.287	-0.344	-0.254	-0.266		0.0156	-0.056	-0.012	-0.0395	-0.0225	-0.009
	0.0157	-0.063	-0.188	-0.611	-0.371	-0.024		0.0157	-0.027	-0.291	-0.342	-0.256	-0.234		0.0157	-0.0555	-0.012	-0.039	-0.0225	-0.0065
	0.0158	-0.063	-0.191	-0.608	-0.37	0.034		0.0158	-0.027	-0.293	-0.34	-0.26	-0.196		0.0158	-0.056	-0.012	-0.039	-0.0225	-0.003
	0.0159	-0.063	-0.194	-0.605	-0.369	0.102		0.0159	-0.027	-0.295	-0.338	-0.263	-0.156		0.0159	-0.0565	-0.012	-0.0385	-0.023	0
	0.016	-0.064	-0.197	-0.603	-0.368	0.169		0.016	-0.027	-0.298	-0.335	-0.268	-0.112		0.016	-0.057	-0.0115	-0.039	-0.0225	0.0035
	0.0161	-0.064	-0.2	-0.6	-0.368	0.242		0.0161	-0.027	-0.3	-0.333	-0.273	-0.062		0.0161	-0.058	-0.012	-0.039	-0.0225	0.008
	0.0162	-0.064	-0.203	-0.597	-0.368	0.315		0.0162	-0.026	-0.302	-0.329	-0.28	-0.012		0.0162	-0.0575	-0.012	-0.04	-0.022	0.013
	0.0163	-0.064	-0.207	-0.594	-0.368	0.387		0.0163	-0.027	-0.305	-0.326	-0.286	0.042		0.0163	-0.058	-0.012	-0.0405	-0.0215	0.0185
	0.0164	-0.065	-0.212	-0.591	-0.368	0.465		0.0164	-0.027	-0.308	-0.323	-0.292	0.098		0.0164	-0.058	-0.0125	-0.041	-0.0215	0.0245
	0.0165	-0.066	-0.218	-0.588	-0.369	0.535		0.0165	-0.029	-0.311	-0.322	-0.298	0.16		0.0165	-0.058	-0.0125	-0.0425	-0.0215	0.0295
	0.0166	-0.067	-0.223	-0.585	-0.368	0.611		0.0166	-0.029	-0.314	-0.32	-0.303	0.218		0.0166	-0.058	-0.0135	-0.043	-0.0215	0.0355
	0.0167	-0.068	-0.229	-0.583	-0.367	0.677		0.0167	-0.03	-0.316	-0.318	-0.309	0.28		0.0167	-0.058	-0.0145	-0.0445	-0.021	0.0405
	0.0168	-0.068	-0.233	-0.582	-0.366	0.746		0.0168	-0.03	-0.317	-0.316	-0.313	0.342		0.0168	-0.058	-0.016	-0.0455	-0.0205	0.046
	0.0169	-0.069	-0.236	-0.58	-0.363	0.808		0.0169	-0.03	-0.318	-0.314	-0.316	0.398		0.0169	-0.058	-0.0185	-0.0465	-0.02	0.0515
	0.017	-0.069	-0.24	-0.58	-0.358	0.866		0.017	-0.029	-0.32	-0.312	-0.317	0.46		0.017	-0.058	-0.021	-0.048	-0.019	0.057
	0.0171	-0.068	-0.242	-0.579	-0.353	0.919		0.0171	-0.029	-0.321	-0.31	-0.317	0.514		0.0171	-0.058	-0.0235	-0.049	-0.018	0.0625
	0.0172	-0.068	-0.245	-0.58	-0.346	0.965		0.0172	-0.028	-0.323	-0.309	-0.315	0.57		0.0172	-0.058	-0.0245	-0.0495	-0.016	0.068
	0.0173	-0.069	-0.247	-0.579	-0.337	1.009		0.0173	-0.028	-0.325	-0.308	-0.311	0.622		0.0173	-0.0575	-0.0235	-0.0495	-0.014	0.074
	0.0174	-0.069	-0.251	-0.579	-0.328	1.044		0.0174	-0.029	-0.327	-0.309	-0.305	0.672		0.0174	-0.0575	-0.0205	-0.049	-0.0115	0.0795
	0.0175	-0.07	-0.253	-0.578	-0.318	1.077		0.0175	-0.03	-0.33	-0.31	-0.296	0.716		0.0175	-0.057	-0.016	-0.048	-0.009	0.086
	0.0176	-0.071	-0.257	-0.576	-0.307	1.101		0.0176	-0.033	-0.331	-0.312	-0.284	0.76		0.0176	-0.0575	-0.011	-0.046	-0.006	0.0915
	0.0177	-0.072	-0.26	-0.575	-0.295	1.122		0.0177	-0.035	-0.334	-0.313	-0.269	0.8		0.0177	-0.0575	-0.0065	-0.0435	-0.0025	0.0985
	0.0178	-0.073	-0.263	-0.573	-0.281	1.137		0.0178	-0.036	-0.336	-0.315	-0.249	0.836		0.0178	-0.0575	-0.004	-0.042	0.0005	0.1045
	0.0179	-0.074	-0.266	-0.572	-0.265	1.149		0.0179	-0.037	-0.337	-0.316	-0.226	0.872		0.0179	-0.058	-0.003	-0.0405	0.0045	0.1105
	0.018	-0.074	-0.269	-0.569	-0.247	1.156		0.018	-0.037	-0.339	-0.316	-0.198	0.904		0.018	-0.058	-0.003	-0.0395	0.0085	0.1165
	0.0181	-0.075	-0.272	-0.567	-0.227	1.161		0.0181	-0.037	-0.341	-0.315	-0.164	0.934		0.0181	-0.0585	-0.0045	-0.039	0.013	0.1225
	0.0182	-0.076	-0.274	-0.566	-0.207	1.163		0.0182	-0.036	-0.343	-0.315	-0.127	0.96		0.0182	-0.0585	-0.006	-0.0385	0.017	0.1285
	0.0183	-0.077	-0.277	-0.566	-0.183	1.163		0.0183	-0.036	-0.345	-0.314	-0.082	0.986		0.0183	-0.0585	-0.009	-0.0375	0.021	0.1345
	0.0184	-0.077	-0.28	-0.565	-0.159	1.161		0.0184	-0.036	-0.347	-0.312	-0.035	1.008		0.0184	-0.059	-0.0115	-0.037	0.0255	0.1405
	0.0185	-0.078	-0.282	-0.564	-0.132	1.158		0.0185	-0.035	-0.349	-0.311	0.017	1.028		0.0185	-0.059	-0.0145	-0.0365	0.03	0.1465
	0.0186	-0.078	-0.285	-0.563	-0.102	1.154		0.0186	-0.036	-0.351	-0.308	0.072	1.046		0.0186	-0.0595	-0.0175	-0.036	0.035	0.1525
	0.0187	-0.079	-0.288	-0.56	-0.071	1.149		0.0187	-0.035	-0.353	-0.304	0.132	1.062		0.0187	-0.06	-0.02	-0.0355	0.0395	0.1585
	0.0188	-0.08	-0.292	-0.557	-0.036	1.144		0.0188	-0.035	-0.354	-0.299	0.196	1.074		0.0188	-0.0605	-0.022	-0.035	0.0445	0.164
	0.0189	-0.08	-0.295	-0.552	-0.002	1.137		0.0189	-0.035	-0.354	-0.292	0.258	1.086		0.0189	-0.0605	-0.0225	-0.0345	0.0495	0.1705
	0.019	-0.08	-0.298	-0.546	0.037	1.131		0.019	-0.035	-0.354	-0.283	0.328	1.096		0.019	-0.061	-0.023	-0.0335	0.0545	0.1765
	0.0191	-0.08	-0.301	-0.54	0.076	1.123		0.0191	-0.036	-0.354	-0.272	0.392	1.102		0.0191	-0.061	-0.0225	-0.0325	0.0605	0.1825
	0.0192	-0.081	-0.303	-0.532	0.117	1.116		0.0192	-0.036	-0.353	-0.258	0.462	1.108		0.0192	-0.061	-0.0225	-0.031	0.066	0.1885
	0.0193	-0.082	-0.306	-0.522	0.158	1.108		0.0193	-0.036	-0.354	-0.242	0.527	1.114		0.0193	-0.061	-0.022	-0.0295	0.072	0.195
	0.0194	-0.083	-0.308	-0.512	0.199	1.099		0.0194	-0.037	-0.354	-0.223	0.592	1.118		0.0194	-0.0605	-0.0215	-0.027	0.0775	0.201
	0.0195	-0.085	-0.31	-0.499	0.241	1.091		0.0195	-0.038	-0.354	-0.199	0.655	1.118		0.0195	-0.0605	-0.0205	-0.025	0.083	0.2075
	0.0196	-0.087	-0.312	-0.485	0.281	1.08		0.0196	-0.039	-0.355	-0.173	0.713	1.12		0.0196	-0.06	-0.02	-0.0225	0.088	0.214
	0.0197	-0.089	-0.315	-0.469	0.323	1.07		0.0197	-0.04	-0.356	-0.141	0.772	1.118		0.0197	-0.06	-0.019	-0.02	0.0935	0.22
	0.0198	-0.091	-0.317	-0.451	0.361	1.057		0.0198	-0.042	-0.358	-0.107	0.824	1.116		0.0198	-0.06	-0.018	-0.018	0.0985	0.2265
	0.0199	-0.094	-0.32	-0.432	0.402	1.044		0.0199	-0.043	-0.36	-0.069	0.876	1.112		0.0199	-0.0595	-0.0175	-0.016	0.1035	0.2325
	0.02	-0.095	-0.323	-0.411	0.439	1.029		0.02	-0.043	-0.362	-0.025	0.922	1.108		0.02	-0.0595	-0.017	-0.014	0.109	0.2385
	0.0201	-0.097	-0.326	-0.389	0.475	1.012		0.0201	-0.043	-0.364	0.017	0.968	1.102		0.0201	-0.059	-0.017	-0.012	0.114	0.245
	0.0202	-0.097	-0.33	-0.363	0.51	0.995		0.0202	-0.043	-0.366	0.067	1.009	1.094		0.0202	-0.059	-0.0175	-0.01	0.1195	0.251
	0.0203	-0.098	-0.333	-0.337	0.542	0.976		0.0203	-0.042	-0.368	0.114	1.049	1.088		0.0203	-0.0585	-0.018	-0.007	0.1245	0.2575
	0.0204	-0.097	-0.336	-0.308	0.574	0.957		0.0204	-0.041	-0.369	0.169	1.086	1.078		0.0204	-0.0585	-0.019	-0.0035	0.1295	0.263
	0.0205	-0.097	-0.338	-0.279	0.602	0.936		0.0205	-0.04	-0.371	0.221	1.119	1.068		0.0205	-0.059	-0.02	0.0005	0.1345	0.2685
	0.0206	-0.097	-0.341	-0.247	0.629	0.916		0.0206	-0.04	-0.373	0.276	1.151	1.058		0.0206	-0.0595	-0.0215	0.006	0.14	0.2745
	0.0207	-0.097	-0.343	-0.215	0.652	0.894		0.0207	-0.042	-0.375	0.332	1.178	1.046		0.0207	-0.0605	-0.0225	0.012	0.146	0.28
	0.0208	-0.098	-0.345	-0.181	0.674	0.873		0.0208	-0.043	-0.377	0.385	1.203	1.036		0.0208	-0.0615	-0.0235	0.0185	0.1515	0.285
	0.0209	-0.098	-0.347	-0.145	0.692	0.851		0.0209	-0.046	-0.379	0.442	1.225	1.022		0.0209	-0.0625	-0.025	0.024	0.157	0.2905
	0.021	-0.099	-0.349	-0.11	0.707	0.827		0.021	-0.047	-0.379	0.492	1.245	1.012		0.021	-0.0635	-0.026	0.028	0.163	0.2965
	0.0211	-0.1	-0.351	-0.071	0.721	0.805		0.0211	-0.049	-0.379	0.545	1.262	0.998		0.0211	-0.0645	-0.0275	0.03	0.1695	0.3015
	0.0212	-0.102	-0.353	-0.035	0.732	0.782		0.0212	-0.05	-0.38	0.593	1.277	0.986		0.0212	-0.065	-0.029	0.0305	0.176	0.3075
	0.0213	-0.102	-0.356	0.002	0.742	0.762		0.0213	-0.05	-0.379	0.643	1.289	0.976		0.0213	-0.066	-0.0305	0.0305	0.1825	0.3125
	0.0214	-0.103	-0.358	0.038	0.75	0.743		0.0214	-0.049	-0.38	0.689	1.3	0.964		0.0214	-0.066	-0.0305	0.0315	0.189	0.3175
	0.0215	-0.104	-0.36	0.074	0.756	0.727		0.0215	-0.049	-0.379	0.733	1.309	0.954		0.0215	-0.067	-0.0305	0.0355	0.195	0.322
	0.0216	-0.105	-0.362	0.111	0.76	0.714		0.0216	-0.047	-0.379	0.776	1.317	0.944		0.0216	-0.067	-0.0295	0.0415	0.202	0.3265
	0.0217	-0.105	-0.363	0.145	0.764	0.705		0.0217	-0.045	-0.379	0.814	1.323	0.938		0.0217	-0.0675	-0.0285	0.05	0.208	0.3305
	0.0218	-0.106	-0.365	0.179	0.765	0.701		0.0218	-0.044	-0.377	0.853	1.328	0.932		0.0218	-0.0685	-0.0275	0.06	0.2145	0.3345
	0.0219	-0.106	-0.365	0.209	0.767	0.701		0.0219	-0.042	-0.376	0.886	1.332	0.93		0.0219	-0.069	-0.027	0.0715	0.221	0.338
	0.022	-0.106	-0.365	0.239	0.766	0.705		0.022	-0.042	-0.373	0.92	1.334	0.928		0.022	-0.07	-0.027	0.0835	0.228	0.341
	0.0221	-0.106	-0.364	0.265	0.766	0.715		0.0221	-0.041	-0.368	0.948	1.335	0.928		0.0221	-0.0705	-0.0275	0.095	0.2345	0.3445
	0.0222	-0.106	-0.362	0.29	0.764	0.728		0.0222	-0.041	-0.363	0.976	1.335	0.932		0.0222	-0.0715	-0.0275	0.1055	0.241	0.347
	0.0223	-0.106	-0.36	0.313	0.762	0.746		0.0223	-0.041	-0.356	1.001	1.333	0.936		0.0223	-0.072	-0.027	0.1135	0.248	0.35
	0.0224	-0.106	-0.356	0.333	0.758	0.768		0.0224	-0.041	-0.347	1.024	1.33	0.942		0.0224	-0.073	-0.026	0.1195	0.2545	0.3525
	0.0225	-0.106	-0.351	0.354	0.755	0.793		0.0225	-0.042	-0.337	1.045	1.325	0.95		0.0225	-0.074	-0.024	0.124	0.2615	0.355
	0.0226	-0.106	-0.344	0.371	0.752	0.825		0.0226	-0.042	-0.326	1.064	1.32	0.962		0.0226	-0.0745	-0.0215	0.128	0.2675	0.357
	0.0227	-0.105	-0.336	0.388	0.747	0.858		0.0227	-0.043	-0.313	1.081	1.313	0.972		0.0227	-0.075	-0.019	0.131	0.2745	0.3585
	0.0228	-0.105	-0.327	0.401	0.743	0.897		0.0228	-0.043	-0.298	1.096	1.306	0.986		0.0228	-0.0755	-0.016	0.1355	0.2805	0.3595
	0.0229	-0.105	-0.317	0.413	0.738	0.937		0.0229	-0.042	-0.282	1.109	1.296	1.002		0.0229	-0.076	-0.014	0.1405	0.287	0.361
	0.023	-0.105	-0.306	0.423	0.732	0.984		0.023	-0.042	-0.262	1.119	1.287	1.018		0.023	-0.0765	-0.0125	0.1465	0.293	0.3625
	0.0231	-0.106	-0.294	0.431	0.724	1.03		0.0231	-0.04	-0.242	1.128	1.275	1.038		0.0231	-0.0765	-0.0115	0.1535	0.299	0.3635
	0.0232	-0.106	-0.281	0.438	0.717	1.081		0.0232	-0.039	-0.218	1.136	1.264	1.058		0.0232	-0.077	-0.0115	0.1605	0.305	0.365
	0.0233	-0.108	-0.267	0.444	0.708	1.134		0.0233	-0.038	-0.194	1.142	1.252	1.08		0.0233	-0.077	-0.0125	0.1675	0.311	0.366
	0.0234	-0.11	-0.25	0.448	0.699	1.185		0.0234	-0.037	-0.167	1.147	1.24	1.104		0.0234	-0.077	-0.0135	0.1745	0.316	0.3675
	0.0235	-0.112	-0.233	0.452	0.69	1.242		0.0235	-0.036	-0.137	1.15	1.228	1.126		0.0235	-0.077	-0.0145	0.1815	0.3215	0.3685
	0.0236	-0.115	-0.213	0.455	0.681	1.295		0.0236	-0.035	-0.107	1.152	1.214	1.152		0.0236	-0.0775	-0.0145	0.1885	0.3265	0.37
	0.0237	-0.117	-0.193	0.457	0.672	1.353		0.0237	-0.034	-0.072	1.153	1.202	1.176		0.0237	-0.0775	-0.0125	0.195	0.3315	0.3705
	0.0238	-0.12	-0.171	0.458	0.662	1.406		0.0238	-0.033	-0.038	1.152	1.187	1.2		0.0238	-0.078	-0.0085	0.202	0.3365	0.3715
	0.0239	-0.121	-0.148	0.459	0.653	1.461		0.0239	-0.032	0	1.15	1.173	1.226		0.0239	-0.078	-0.0045	0.2085	0.341	0.3725
	0.024	-0.122	-0.124	0.459	0.643	1.513		0.024	-0.031	0.036	1.147	1.157	1.248		0.024	-0.078	0	0.215	0.345	0.3725
	0.0241	-0.122	-0.098	0.458	0.632	1.563		0.0241	-0.031	0.075	1.143	1.142	1.272		0.0241	-0.078	0.003	0.221	0.349	0.373
	0.0242	-0.121	-0.072	0.457	0.621	1.612		0.0242	-0.03	0.114	1.138	1.127	1.294		0.0242	-0.0785	0.0055	0.227	0.3525	0.373
	0.0243	-0.12	-0.043	0.456	0.608	1.656		0.0243	-0.029	0.151	1.132	1.111	1.316		0.0243	-0.0785	0.0065	0.233	0.356	0.373
	0.0244	-0.118	-0.017	0.454	0.597	1.7		0.0244	-0.028	0.191	1.126	1.097	1.336		0.0244	-0.079	0.0065	0.2385	0.359	0.373
	0.0245	-0.116	0.011	0.452	0.584	1.737		0.0245	-0.027	0.226	1.117	1.083	1.358		0.0245	-0.0795	0.005	0.244	0.3625	0.373
	0.0246	-0.113	0.037	0.449	0.572	1.774		0.0246	-0.026	0.263	1.108	1.071	1.376		0.0246	-0.0795	0.004	0.2485	0.365	0.3735
	0.0247	-0.11	0.065	0.446	0.559	1.805		0.0247	-0.025	0.297	1.098	1.06	1.394		0.0247	-0.08	0.0035	0.2535	0.3675	0.374
	0.0248	-0.106	0.092	0.442	0.546	1.834		0.0248	-0.024	0.332	1.086	1.05	1.412		0.0248	-0.0805	0.005	0.258	0.37	0.3745
	0.0249	-0.103	0.118	0.439	0.534	1.86		0.0249	-0.023	0.366	1.074	1.042	1.428		0.0249	-0.0805	0.008	0.2625	0.372	0.3755
	0.025	-0.099	0.145	0.434	0.521	1.88		0.025	-0.021	0.398	1.059	1.034	1.444		0.025	-0.081	0.013	0.2675	0.374	0.3765
	0.0251	-0.096	0.169	0.431	0.509	1.899		0.0251	-0.019	0.429	1.047	1.028	1.458		0.0251	-0.081	0.0205	0.2725	0.3755	0.3775
	0.0252	-0.093	0.194	0.427	0.496	1.913		0.0252	-0.018	0.457	1.033	1.024	1.472		0.0252	-0.081	0.0295	0.2775	0.377	0.3785
	0.0253	-0.091	0.217	0.422	0.486	1.925		0.0253	-0.017	0.485	1.02	1.022	1.482		0.0253	-0.0805	0.0395	0.282	0.378	0.379
	0.0254	-0.089	0.239	0.418	0.474	1.934		0.0254	-0.016	0.509	1.006	1.02	1.494		0.0254	-0.0805	0.051	0.287	0.3795	0.3805
	0.0255	-0.086	0.258	0.411	0.464	1.941		0.0255	-0.017	0.534	0.993	1.021	1.502		0.0255	-0.08	0.062	0.2915	0.3805	0.3815
	0.0256	-0.085	0.277	0.406	0.455	1.945		0.0256	-0.017	0.557	0.98	1.023	1.51		0.0256	-0.08	0.0725	0.2955	0.3815	0.383
	0.0257	-0.082	0.296	0.399	0.446	1.948		0.0257	-0.019	0.579	0.966	1.027	1.516		0.0257	-0.08	0.081	0.2995	0.382	0.385
	0.0258	-0.08	0.312	0.393	0.44	1.946		0.0258	-0.02	0.6	0.955	1.033	1.522		0.0258	-0.0795	0.0875	0.3025	0.383	0.387
	0.0259	-0.078	0.328	0.385	0.436	1.945		0.0259	-0.023	0.619	0.942	1.04	1.526		0.0259	-0.0795	0.092	0.305	0.384	0.3895
	0.026	-0.077	0.341	0.378	0.435	1.94		0.026	-0.025	0.637	0.931	1.049	1.53		0.026	-0.0795	0.0945	0.3065	0.3845	0.3915
	0.0261	-0.075	0.354	0.37	0.438	1.935		0.0261	-0.027	0.654	0.922	1.06	1.532		0.0261	-0.08	0.095	0.3075	0.3855	0.394
	0.0262	-0.074	0.366	0.362	0.445	1.927		0.0262	-0.029	0.67	0.914	1.072	1.532		0.0262	-0.08	0.096	0.308	0.3855	0.3965
	0.0263	-0.073	0.376	0.354	0.455	1.918		0.0263	-0.029	0.684	0.907	1.086	1.532		0.0263	-0.0795	0.097	0.3085	0.386	0.399
	0.0264	-0.073	0.386	0.345	0.468	1.907		0.0264	-0.029	0.698	0.901	1.101	1.532		0.0264	-0.0795	0.1	0.309	0.386	0.4015
	0.0265	-0.072	0.393	0.337	0.483	1.896		0.0265	-0.027	0.71	0.898	1.118	1.532		0.0265	-0.0795	0.1045	0.3105	0.386	0.4045
	0.0266	-0.071	0.4	0.327	0.499	1.884		0.0266	-0.025	0.722	0.895	1.136	1.53		0.0266	-0.0795	0.111	0.313	0.386	0.4075
	0.0267	-0.07	0.405	0.319	0.516	1.871		0.0267	-0.022	0.732	0.895	1.154	1.53		0.0267	-0.079	0.119	0.316	0.3855	0.411
	0.0268	-0.07	0.409	0.309	0.534	1.859		0.0268	-0.02	0.741	0.897	1.174	1.53		0.0268	-0.079	0.1275	0.319	0.3855	0.4145
	0.0269	-0.069	0.412	0.299	0.553	1.845		0.0269	-0.018	0.75	0.901	1.193	1.526		0.0269	-0.079	0.1355	0.321	0.3855	0.419
	0.027	-0.068	0.415	0.289	0.575	1.833		0.027	-0.017	0.757	0.908	1.214	1.526		0.027	-0.0785	0.143	0.3235	0.3855	0.4235
	0.0271	-0.067	0.416	0.278	0.599	1.819		0.0271	-0.017	0.762	0.916	1.234	1.522		0.0271	-0.078	0.149	0.3255	0.386	0.429
	0.0272	-0.066	0.417	0.269	0.624	1.805		0.0272	-0.017	0.766	0.927	1.255	1.52		0.0272	-0.0765	0.155	0.3275	0.3865	0.4345
	0.0273	-0.065	0.418	0.258	0.652	1.79		0.0273	-0.018	0.77	0.939	1.275	1.516		0.0273	-0.076	0.16	0.33	0.387	0.441
	0.0274	-0.065	0.419	0.249	0.68	1.775		0.0274	-0.019	0.772	0.952	1.295	1.514		0.0274	-0.0745	0.165	0.3325	0.3885	0.4475
	0.0275	-0.065	0.419	0.239	0.711	1.761		0.0275	-0.022	0.774	0.968	1.315	1.51		0.0275	-0.074	0.17	0.334	0.3895	0.454
	0.0276	-0.065	0.419	0.23	0.74	1.746		0.0276	-0.023	0.776	0.984	1.333	1.506		0.0276	-0.073	0.175	0.3355	0.391	0.461
	0.0277	-0.066	0.418	0.222	0.771	1.733		0.0277	-0.025	0.777	1.002	1.352	1.502		0.0277	-0.0725	0.18	0.336	0.393	0.468
	0.0278	-0.066	0.418	0.214	0.801	1.719		0.0278	-0.026	0.778	1.021	1.37	1.5		0.0278	-0.072	0.184	0.3365	0.3945	0.476
	0.0279	-0.067	0.417	0.208	0.832	1.705		0.0279	-0.026	0.777	1.04	1.388	1.496		0.0279	-0.0715	0.1875	0.336	0.3965	0.483
	0.028	-0.068	0.416	0.202	0.861	1.691		0.028	-0.026	0.776	1.061	1.406	1.492		0.028	-0.0715	0.1905	0.335	0.3985	0.491
	0.0281	-0.069	0.414	0.198	0.89	1.677		0.0281	-0.025	0.774	1.082	1.422	1.49		0.0281	-0.071	0.1925	0.333	0.4005	0.499
	0.0282	-0.069	0.411	0.194	0.918	1.664		0.0282	-0.024	0.772	1.104	1.438	1.484		0.0282	-0.0715	0.194	0.3305	0.4025	0.5075
	0.0283	-0.069	0.408	0.191	0.944	1.649		0.0283	-0.022	0.767	1.125	1.452	1.482		0.0283	-0.071	0.196	0.328	0.4045	0.516
	0.0284	-0.069	0.404	0.191	0.97	1.637		0.0284	-0.02	0.764	1.146	1.467	1.478		0.0284	-0.071	0.1985	0.326	0.407	0.524
	0.0285	-0.069	0.401	0.19	0.995	1.625		0.0285	-0.017	0.758	1.168	1.48	1.472		0.0285	-0.07	0.203	0.326	0.41	0.532
	0.0286	-0.069	0.397	0.191	1.019	1.615		0.0286	-0.016	0.753	1.189	1.492	1.468		0.0286	-0.0685	0.2095	0.3275	0.413	0.54
	0.0287	-0.068	0.393	0.194	1.041	1.606		0.0287	-0.013	0.746	1.21	1.502	1.464		0.0287	-0.067	0.2165	0.3305	0.4165	0.5475
	0.0288	-0.068	0.39	0.197	1.063	1.598		0.0288	-0.011	0.739	1.23	1.512	1.462		0.0288	-0.0655	0.225	0.335	0.4195	0.554
	0.0289	-0.067	0.385	0.202	1.084	1.592		0.0289	-0.009	0.731	1.251	1.52	1.458		0.0289	-0.063	0.233	0.339	0.423	0.5605
	0.029	-0.065	0.382	0.208	1.103	1.585		0.029	-0.007	0.722	1.271	1.528	1.456		0.029	-0.061	0.2405	0.3425	0.4265	0.5665
	0.0291	-0.063	0.377	0.215	1.121	1.58		0.0291	-0.004	0.714	1.29	1.536	1.454		0.0291	-0.059	0.246	0.345	0.4305	0.5715
	0.0292	-0.061	0.373	0.223	1.136	1.574		0.0292	-0.002	0.706	1.309	1.543	1.45		0.0292	-0.057	0.251	0.3465	0.4345	0.576
	0.0293	-0.059	0.367	0.232	1.151	1.569		0.0293	0.001	0.701	1.327	1.549	1.448		0.0293	-0.055	0.2545	0.3475	0.439	0.5805
	0.0294	-0.057	0.362	0.243	1.164	1.566		0.0294	0.004	0.695	1.344	1.555	1.446		0.0294	-0.053	0.257	0.3475	0.444	0.585
	0.0295	-0.055	0.357	0.254	1.175	1.564		0.0295	0.008	0.692	1.359	1.559	1.444		0.0295	-0.0515	0.2595	0.3465	0.449	0.5895
	0.0296	-0.054	0.35	0.267	1.186	1.564		0.0296	0.011	0.689	1.373	1.563	1.442		0.0296	-0.05	0.261	0.346	0.4545	0.5935
	0.0297	-0.052	0.345	0.28	1.195	1.563		0.0297	0.015	0.687	1.385	1.565	1.44		0.0297	-0.049	0.2625	0.345	0.46	0.598
	0.0298	-0.049	0.338	0.295	1.202	1.564		0.0298	0.019	0.686	1.398	1.567	1.436		0.0298	-0.0475	0.2635	0.3445	0.4655	0.603
	0.0299	-0.046	0.332	0.309	1.209	1.565		0.0299	0.025	0.686	1.409	1.569	1.436		0.0299	-0.046	0.265	0.345	0.471	0.6075
	0.03	-0.042	0.326	0.325	1.214	1.567		0.03	0.032	0.686	1.42	1.57	1.434		0.03	-0.0445	0.266	0.347	0.4765	0.611
	0.0301	-0.038	0.32	0.341	1.216	1.569		0.0301	0.039	0.688	1.43	1.57	1.434		0.0301	-0.043	0.2675	0.349	0.482	0.615
	0.0302	-0.033	0.314	0.358	1.218	1.572		0.0302	0.047	0.691	1.439	1.57	1.432		0.0302	-0.041	0.2685	0.352	0.4875	0.6185
	0.0303	-0.028	0.307	0.376	1.219	1.576		0.0303	0.057	0.696	1.446	1.569	1.432		0.0303	-0.0395	0.27	0.3555	0.4935	0.6215
	0.0304	-0.022	0.301	0.393	1.219	1.581		0.0304	0.067	0.702	1.453	1.568	1.432		0.0304	-0.038	0.271	0.3585	0.499	0.624
	0.0305	-0.017	0.294	0.412	1.219	1.587		0.0305	0.079	0.709	1.459	1.567	1.43		0.0305	-0.036	0.2725	0.361	0.505	0.626
	0.0306	-0.011	0.289	0.43	1.219	1.594		0.0306	0.09	0.72	1.464	1.565	1.43		0.0306	-0.034	0.274	0.3635	0.511	0.6275
	0.0307	-0.006	0.282	0.45	1.217	1.601		0.0307	0.103	0.731	1.467	1.563	1.43		0.0307	-0.032	0.2755	0.3665	0.517	0.629
	0.0308	0	0.277	0.468	1.215	1.608		0.0308	0.116	0.745	1.47	1.562	1.428		0.0308	-0.03	0.2775	0.3705	0.523	0.631
	0.0309	0.005	0.271	0.486	1.212	1.615		0.0309	0.129	0.759	1.472	1.559	1.428		0.0309	-0.0275	0.279	0.376	0.529	0.632
	0.031	0.01	0.266	0.505	1.208	1.622		0.031	0.143	0.776	1.473	1.556	1.426		0.031	-0.0255	0.2805	0.382	0.535	0.6335
	0.0311	0.016	0.262	0.522	1.204	1.629		0.0311	0.157	0.792	1.474	1.553	1.426		0.0311	-0.023	0.2815	0.3895	0.541	0.6345
	0.0312	0.022	0.259	0.54	1.198	1.636		0.0312	0.173	0.81	1.473	1.549	1.424		0.0312	-0.021	0.2825	0.3975	0.546	0.636
	0.0313	0.029	0.257	0.556	1.193	1.642		0.0313	0.188	0.828	1.473	1.545	1.426		0.0313	-0.019	0.2835	0.4055	0.5515	0.637
	0.0314	0.036	0.254	0.573	1.187	1.649		0.0314	0.206	0.847	1.471	1.54	1.424		0.0314	-0.0165	0.284	0.413	0.557	0.638
	0.0315	0.045	0.253	0.589	1.181	1.655		0.0315	0.224	0.868	1.469	1.536	1.424		0.0315	-0.0145	0.2845	0.42	0.562	0.638
	0.0316	0.054	0.252	0.605	1.174	1.661		0.0316	0.244	0.887	1.467	1.531	1.426		0.0316	-0.012	0.2855	0.426	0.567	0.639
	0.0317	0.063	0.252	0.62	1.168	1.667		0.0317	0.264	0.909	1.463	1.527	1.426		0.0317	-0.01	0.287	0.431	0.5725	0.6395
	0.0318	0.073	0.253	0.635	1.161	1.673		0.0318	0.285	0.929	1.46	1.524	1.426		0.0318	-0.007	0.289	0.436	0.5765	0.6395
	0.0319	0.083	0.254	0.649	1.155	1.679		0.0319	0.306	0.949	1.456	1.521	1.426		0.0319	-0.0045	0.2915	0.4405	0.5805	0.64
	0.032	0.093	0.257	0.662	1.148	1.685		0.032	0.325	0.969	1.452	1.518	1.426		0.032	-0.002	0.294	0.445	0.584	0.64
	0.0321	0.103	0.261	0.675	1.141	1.691		0.0321	0.347	0.989	1.448	1.514	1.424		0.0321	0.0005	0.296	0.45	0.587	0.64
	0.0322	0.113	0.266	0.686	1.134	1.697		0.0322	0.366	1.009	1.444	1.511	1.424		0.0322	0.003	0.298	0.455	0.59	0.64
	0.0323	0.122	0.273	0.697	1.127	1.702		0.0323	0.387	1.028	1.44	1.508	1.426		0.0323	0.006	0.3	0.46	0.5935	0.64
	0.0324	0.131	0.279	0.706	1.12	1.706		0.0324	0.407	1.047	1.436	1.505	1.424		0.0324	0.009	0.302	0.465	0.5965	0.6395
	0.0325	0.14	0.287	0.716	1.113	1.712		0.0325	0.426	1.065	1.433	1.502	1.426		0.0325	0.0125	0.3045	0.4695	0.5995	0.639
	0.0326	0.148	0.294	0.724	1.107	1.717		0.0326	0.445	1.083	1.429	1.5	1.428		0.0326	0.0155	0.3065	0.474	0.603	0.639
	0.0327	0.156	0.302	0.732	1.1	1.721		0.0327	0.462	1.1	1.425	1.498	1.43		0.0327	0.019	0.309	0.478	0.6055	0.639
	0.0328	0.164	0.311	0.739	1.094	1.725		0.0328	0.481	1.115	1.42	1.496	1.43		0.0328	0.022	0.3115	0.4825	0.6085	0.6385
	0.0329	0.172	0.321	0.746	1.088	1.728		0.0329	0.496	1.13	1.416	1.493	1.432		0.0329	0.025	0.314	0.4875	0.611	0.6385
	0.033	0.179	0.332	0.751	1.082	1.731		0.033	0.513	1.143	1.411	1.489	1.432		0.033	0.0275	0.316	0.493	0.6135	0.6385
	0.0331	0.187	0.343	0.757	1.077	1.733		0.0331	0.527	1.156	1.405	1.487	1.432		0.0331	0.0305	0.3175	0.499	0.6155	0.638
	0.0332	0.195	0.355	0.761	1.071	1.736		0.0332	0.542	1.168	1.4	1.483	1.432		0.0332	0.033	0.319	0.506	0.617	0.638
	0.0333	0.202	0.368	0.765	1.066	1.738		0.0333	0.555	1.179	1.395	1.48	1.432		0.0333	0.036	0.32	0.513	0.6185	0.638
	0.0334	0.211	0.381	0.768	1.061	1.74		0.0334	0.567	1.188	1.39	1.477	1.432		0.0334	0.039	0.3205	0.5205	0.6195	0.638
	0.0335	0.218	0.395	0.77	1.056	1.743		0.0335	0.579	1.196	1.385	1.474	1.43		0.0335	0.0425	0.321	0.527	0.62	0.638
	0.0336	0.226	0.408	0.772	1.051	1.744		0.0336	0.588	1.203	1.381	1.471	1.432		0.0336	0.0465	0.321	0.533	0.621	0.638
	0.0337	0.233	0.423	0.773	1.046	1.746		0.0337	0.594	1.21	1.377	1.469	1.43		0.0337	0.05	0.3215	0.5385	0.6215	0.6385
	0.0338	0.239	0.437	0.775	1.042	1.747		0.0338	0.599	1.215	1.374	1.468	1.432		0.0338	0.054	0.3225	0.543	0.622	0.638
	0.0339	0.246	0.452	0.775	1.037	1.749		0.0339	0.603	1.22	1.371	1.466	1.432		0.0339	0.058	0.325	0.547	0.622	0.6385
	0.034	0.252	0.467	0.776	1.034	1.749		0.034	0.606	1.224	1.367	1.465	1.432		0.034	0.0615	0.3285	0.55	0.622	0.6385
	0.0341	0.258	0.482	0.776	1.031	1.75		0.0341	0.609	1.227	1.365	1.464	1.432		0.0341	0.065	0.3335	0.5525	0.6225	0.6385
	0.0342	0.263	0.497	0.775	1.029	1.75		0.0342	0.613	1.23	1.362	1.464	1.432		0.0342	0.0685	0.3395	0.5545	0.622	0.6385
	0.0343	0.267	0.512	0.774	1.027	1.751		0.0343	0.616	1.233	1.36	1.464	1.432		0.0343	0.0715	0.346	0.5565	0.622	0.638
	0.0344	0.271	0.527	0.771	1.025	1.751		0.0344	0.618	1.235	1.357	1.464	1.43		0.0344	0.075	0.3525	0.5585	0.622	0.638
	0.0345	0.275	0.54	0.768	1.023	1.751		0.0345	0.621	1.236	1.355	1.464	1.43		0.0345	0.0785	0.3585	0.5605	0.6215	0.6375
	0.0346	0.278	0.555	0.765	1.022	1.752		0.0346	0.622	1.236	1.353	1.463	1.428		0.0346	0.0815	0.3635	0.5625	0.6215	0.6375
	0.0347	0.281	0.569	0.762	1.021	1.753		0.0347	0.622	1.236	1.35	1.462	1.426		0.0347	0.0845	0.3685	0.564	0.621	0.6375
	0.0348	0.283	0.583	0.759	1.021	1.753		0.0348	0.621	1.235	1.349	1.461	1.426		0.0348	0.0875	0.3725	0.5655	0.621	0.6375
	0.0349	0.285	0.597	0.756	1.023	1.753		0.0349	0.619	1.234	1.346	1.46	1.424		0.0349	0.09	0.3755	0.5665	0.62	0.6375
	0.035	0.288	0.61	0.754	1.025	1.753		0.035	0.618	1.232	1.345	1.459	1.424		0.035	0.0925	0.3785	0.5675	0.62	0.6375
	0.0351	0.291	0.623	0.751	1.028	1.752		0.0351	0.615	1.231	1.343	1.459	1.422		0.0351	0.0955	0.3815	0.5675	0.6185	0.638
	0.0352	0.294	0.636	0.749	1.031	1.75		0.0352	0.614	1.228	1.343	1.459	1.424		0.0352	0.098	0.384	0.5685	0.618	0.638
	0.0353	0.297	0.648	0.745	1.034	1.749		0.0353	0.611	1.226	1.342	1.458	1.422		0.0353	0.1005	0.387	0.569	0.617	0.6385
	0.0354	0.3	0.66	0.743	1.038	1.747		0.0354	0.608	1.223	1.342	1.458	1.42		0.0354	0.103	0.3905	0.571	0.616	0.6385
	0.0355	0.302	0.672	0.74	1.042	1.746		0.0355	0.604	1.22	1.342	1.458	1.42		0.0355	0.1055	0.3935	0.572	0.615	0.6385
	0.0356	0.304	0.683	0.736	1.046	1.745		0.0356	0.6	1.216	1.342	1.458	1.418		0.0356	0.108	0.397	0.573	0.614	0.6385
	0.0357	0.305	0.693	0.734	1.049	1.745		0.0357	0.594	1.214	1.343	1.457	1.416		0.0357	0.11	0.401	0.5735	0.6135	0.6385
	0.0358	0.306	0.703	0.73	1.053	1.745		0.0358	0.588	1.21	1.344	1.457	1.414		0.0358	0.1125	0.4045	0.5735	0.6125	0.6385
	0.0359	0.307	0.712	0.727	1.057	1.745		0.0359	0.583	1.207	1.345	1.456	1.414		0.0359	0.1145	0.4085	0.5735	0.6115	0.6385
	0.036	0.307	0.721	0.722	1.061	1.744		0.036	0.576	1.204	1.345	1.455	1.41		0.036	0.1165	0.4135	0.5725	0.6105	0.6385
	0.0361	0.308	0.728	0.718	1.064	1.743		0.0361	0.57	1.2	1.346	1.455	1.41		0.0361	0.1185	0.419	0.572	0.6095	0.638
	0.0362	0.308	0.736	0.714	1.066	1.742		0.0362	0.563	1.197	1.347	1.453	1.408		0.0362	0.1205	0.4255	0.571	0.609	0.638
	0.0363	0.308	0.743	0.71	1.07	1.741		0.0363	0.557	1.193	1.347	1.452	1.404		0.0363	0.122	0.432	0.5705	0.6085	0.638
	0.0364	0.307	0.75	0.707	1.074	1.74		0.0364	0.552	1.189	1.347	1.452	1.402		0.0364	0.1235	0.4395	0.5695	0.608	0.6385
	0.0365	0.307	0.755	0.702	1.077	1.739		0.0365	0.546	1.186	1.347	1.452	1.4		0.0365	0.1245	0.446	0.569	0.6075	0.639
	0.0366	0.306	0.761	0.7	1.081	1.738		0.0366	0.541	1.183	1.347	1.452	1.4		0.0366	0.126	0.452	0.5685	0.607	0.639
	0.0367	0.306	0.766	0.696	1.086	1.738		0.0367	0.535	1.18	1.348	1.452	1.398		0.0367	0.1265	0.457	0.5675	0.607	0.6395
	0.0368	0.306	0.771	0.693	1.09	1.738		0.0368	0.53	1.176	1.349	1.452	1.396		0.0368	0.1275	0.4615	0.566	0.606	0.6395
	0.0369	0.305	0.775	0.691	1.095	1.738		0.0369	0.525	1.173	1.35	1.452	1.396		0.0369	0.128	0.4645	0.563	0.6055	0.64
	0.037	0.305	0.78	0.688	1.1	1.738		0.037	0.52	1.168	1.352	1.452	1.394		0.037	0.1295	0.468	0.5595	0.6045	0.6405
	0.0371	0.305	0.783	0.687	1.105	1.738		0.0371	0.516	1.165	1.354	1.451	1.394		0.0371	0.1305	0.472	0.5545	0.604	0.641
	0.0372	0.305	0.785	0.684	1.109	1.738		0.0372	0.512	1.16	1.355	1.451	1.392		0.0372	0.1315	0.476	0.5505	0.603	0.6415
	0.0373	0.305	0.788	0.683	1.113	1.737		0.0373	0.51	1.156	1.356	1.449	1.39		0.0373	0.133	0.481	0.547	0.6025	0.642
	0.0374	0.304	0.789	0.68	1.118	1.737		0.0374	0.507	1.152	1.357	1.448	1.388		0.0374	0.134	0.486	0.545	0.602	0.642
	0.0375	0.303	0.789	0.679	1.122	1.735		0.0375	0.505	1.148	1.357	1.447	1.386		0.0375	0.1355	0.491	0.545	0.602	0.642
	0.0376	0.301	0.789	0.677	1.127	1.734		0.0376	0.502	1.145	1.357	1.446	1.382		0.0376	0.1365	0.4955	0.5465	0.602	0.6425
	0.0377	0.299	0.79	0.676	1.132	1.733		0.0377	0.501	1.142	1.357	1.445	1.38		0.0377	0.137	0.4995	0.5485	0.6015	0.6425
	0.0378	0.296	0.79	0.675	1.136	1.732		0.0378	0.501	1.141	1.357	1.444	1.378		0.0378	0.1375	0.503	0.5505	0.602	0.643
	0.0379	0.293	0.789	0.673	1.141	1.731		0.0379	0.502	1.139	1.356	1.443	1.376		0.0379	0.138	0.506	0.5515	0.602	0.6435
	0.038	0.291	0.789	0.673	1.145	1.73		0.038	0.503	1.137	1.355	1.441	1.374		0.038	0.138	0.508	0.5515	0.6025	0.644
	0.0381	0.289	0.787	0.673	1.148	1.729		0.0381	0.505	1.135	1.354	1.439	1.372		0.0381	0.138	0.51	0.55	0.603	0.645
	0.0382	0.287	0.786	0.673	1.151	1.727		0.0382	0.509	1.133	1.354	1.438	1.37		0.0382	0.138	0.5105	0.5475	0.6035	0.646
	0.0383	0.286	0.784	0.674	1.153	1.726		0.0383	0.513	1.131	1.353	1.436	1.368		0.0383	0.138	0.511	0.5445	0.604	0.647
	0.0384	0.285	0.783	0.675	1.155	1.724		0.0384	0.518	1.129	1.352	1.435	1.366		0.0384	0.1385	0.5105	0.542	0.604	0.648
	0.0385	0.285	0.781	0.677	1.157	1.723		0.0385	0.523	1.127	1.351	1.433	1.364		0.0385	0.139	0.5105	0.5395	0.604	0.6495
	0.0386	0.286	0.779	0.679	1.16	1.721		0.0386	0.529	1.124	1.351	1.432	1.364		0.0386	0.14	0.5115	0.539	0.6045	0.6505
	0.0387	0.288	0.776	0.682	1.162	1.721		0.0387	0.536	1.123	1.351	1.43	1.362		0.0387	0.1405	0.5135	0.5395	0.6045	0.652
	0.0388	0.29	0.773	0.686	1.165	1.72		0.0388	0.543	1.121	1.35	1.428	1.36		0.0388	0.1415	0.516	0.541	0.6045	0.653
	0.0389	0.293	0.77	0.689	1.166	1.719		0.0389	0.551	1.119	1.351	1.426	1.358		0.0389	0.1425	0.5185	0.5425	0.605	0.654
	0.039	0.295	0.767	0.691	1.166	1.719		0.039	0.56	1.118	1.35	1.425	1.356		0.039	0.1435	0.521	0.544	0.605	0.655
	0.0391	0.296	0.765	0.694	1.166	1.719		0.0391	0.568	1.117	1.35	1.424	1.354		0.0391	0.1445	0.5225	0.5455	0.605	0.656
	0.0392	0.298	0.762	0.696	1.164	1.72		0.0392	0.577	1.116	1.349	1.422	1.35		0.0392	0.1455	0.5235	0.5465	0.605	0.657
	0.0393	0.299	0.759	0.698	1.164	1.719		0.0393	0.587	1.116	1.348	1.421	1.348		0.0393	0.1465	0.524	0.5475	0.6055	0.658
	0.0394	0.301	0.757	0.7	1.165	1.718		0.0394	0.597	1.116	1.348	1.419	1.346		0.0394	0.1475	0.524	0.548	0.6065	0.659
	0.0395	0.303	0.754	0.702	1.169	1.716		0.0395	0.608	1.116	1.347	1.418	1.342		0.0395	0.1485	0.5245	0.548	0.607	0.66
	0.0396	0.304	0.751	0.705	1.173	1.714		0.0396	0.62	1.117	1.346	1.416	1.34		0.0396	0.15	0.5255	0.547	0.608	0.661
	0.0397	0.306	0.748	0.708	1.179	1.713		0.0397	0.633	1.117	1.344	1.414	1.336		0.0397	0.151	0.527	0.5465	0.6095	0.662
	0.0398	0.308	0.745	0.712	1.185	1.711		0.0398	0.645	1.117	1.343	1.412	1.334		0.0398	0.1525	0.528	0.545	0.6105	0.663
	0.0399	0.311	0.742	0.715	1.19	1.71		0.0399	0.659	1.117	1.342	1.41	1.328		0.0399	0.154	0.529	0.5435	0.6115	0.664
	0.04	0.314	0.739	0.718	1.194	1.709		0.04	0.673	1.117	1.34	1.409	1.326		0.04	0.1555	0.5295	0.5425	0.6125	0.665
	0.0401	0.317	0.736	0.722	1.198	1.707		0.0401	0.687	1.116	1.339	1.407	1.324		0.0401	0.1565	0.5295	0.541	0.613	0.666
	0.0402	0.322	0.733	0.725	1.2	1.705		0.0402	0.701	1.115	1.338	1.406	1.32		0.0402	0.1585	0.529	0.54	0.6135	0.667
	0.0403	0.326	0.73	0.73	1.202	1.704		0.0403	0.715	1.115	1.337	1.403	1.318		0.0403	0.1605	0.528	0.539	0.614	0.6675
	0.0404	0.331	0.727	0.734	1.202	1.703		0.0404	0.728	1.114	1.336	1.402	1.314		0.0404	0.163	0.5265	0.538	0.614	0.6685
	0.0405	0.336	0.725	0.738	1.203	1.701		0.0405	0.741	1.114	1.336	1.401	1.314		0.0405	0.1655	0.525	0.537	0.614	0.67
	0.0406	0.342	0.721	0.742	1.203	1.699		0.0406	0.753	1.115	1.336	1.399	1.31		0.0406	0.168	0.5235	0.536	0.6145	0.671
	0.0407	0.348	0.719	0.746	1.203	1.697		0.0407	0.764	1.115	1.335	1.398	1.31		0.0407	0.1705	0.5225	0.535	0.6145	0.672
	0.0408	0.355	0.717	0.751	1.203	1.696		0.0408	0.776	1.116	1.334	1.397	1.31		0.0408	0.173	0.522	0.534	0.6145	0.673
	0.0409	0.362	0.715	0.755	1.204	1.695		0.0409	0.785	1.117	1.333	1.397	1.308		0.0409	0.176	0.522	0.533	0.6145	0.674
	0.041	0.369	0.713	0.759	1.203	1.694		0.041	0.794	1.118	1.332	1.394	1.306		0.041	0.179	0.522	0.532	0.615	0.675
	0.0411	0.377	0.712	0.762	1.203	1.693		0.0411	0.802	1.119	1.33	1.393	1.302		0.0411	0.182	0.522	0.5305	0.615	0.676
	0.0412	0.385	0.712	0.766	1.202	1.692		0.0412	0.81	1.122	1.329	1.391	1.3		0.0412	0.1855	0.521	0.5285	0.6155	0.6765
	0.0413	0.392	0.711	0.769	1.2	1.691		0.0413	0.817	1.124	1.327	1.389	1.296		0.0413	0.1885	0.5195	0.527	0.616	0.677
	0.0414	0.401	0.71	0.773	1.199	1.689		0.0414	0.825	1.126	1.326	1.387	1.294		0.0414	0.1915	0.5175	0.525	0.6165	0.6775
	0.0415	0.41	0.709	0.776	1.198	1.687		0.0415	0.833	1.127	1.325	1.384	1.292		0.0415	0.195	0.515	0.524	0.617	0.678
	0.0416	0.419	0.708	0.779	1.198	1.684		0.0416	0.841	1.128	1.325	1.382	1.29		0.0416	0.198	0.512	0.5245	0.617	0.6785
	0.0417	0.428	0.707	0.783	1.196	1.682		0.0417	0.85	1.129	1.324	1.379	1.288		0.0417	0.201	0.5085	0.525	0.617	0.6795
	0.0418	0.437	0.706	0.786	1.196	1.679		0.0418	0.857	1.13	1.322	1.377	1.286		0.0418	0.204	0.5065	0.5265	0.6175	0.68
	0.0419	0.446	0.705	0.789	1.195	1.677		0.0419	0.864	1.131	1.321	1.376	1.286		0.0419	0.2075	0.505	0.528	0.6175	0.6805
	0.042	0.455	0.705	0.792	1.194	1.676		0.042	0.869	1.132	1.32	1.374	1.284		0.042	0.2105	0.5055	0.53	0.6175	0.681
	0.0421	0.465	0.705	0.795	1.194	1.676		0.0421	0.873	1.133	1.319	1.373	1.284		0.0421	0.214	0.508	0.533	0.6175	0.6815
	0.0422	0.476	0.705	0.798	1.193	1.676		0.0422	0.877	1.135	1.317	1.371	1.282		0.0422	0.218	0.5115	0.5355	0.6175	0.682
	0.0423	0.487	0.707	0.8	1.193	1.676		0.0423	0.88	1.136	1.316	1.37	1.282		0.0423	0.2215	0.516	0.538	0.6175	0.682
	0.0424	0.497	0.708	0.803	1.191	1.676		0.0424	0.882	1.138	1.314	1.368	1.28		0.0424	0.225	0.52	0.54	0.6175	0.6825
	0.0425	0.507	0.709	0.804	1.191	1.676		0.0425	0.884	1.139	1.311	1.367	1.278		0.0425	0.228	0.523	0.542	0.6175	0.6825
	0.0426	0.517	0.71	0.806	1.189	1.676		0.0426	0.885	1.14	1.309	1.365	1.276		0.0426	0.2315	0.525	0.5435	0.618	0.6825
	0.0427	0.526	0.711	0.808	1.189	1.675		0.0427	0.885	1.141	1.306	1.363	1.274		0.0427	0.2345	0.526	0.544	0.618	0.6825
	0.0428	0.535	0.712	0.809	1.187	1.675		0.0428	0.885	1.142	1.304	1.361	1.272		0.0428	0.238	0.5255	0.545	0.6185	0.6825
	0.0429	0.544	0.713	0.811	1.186	1.675		0.0429	0.884	1.143	1.301	1.36	1.27		0.0429	0.2415	0.5255	0.5455	0.6185	0.683
	0.043	0.553	0.715	0.813	1.185	1.674		0.043	0.884	1.143	1.3	1.358	1.268		0.043	0.2445	0.5245	0.5455	0.6195	0.683
	0.0431	0.561	0.717	0.814	1.182	1.673		0.0431	0.882	1.144	1.298	1.356	1.266		0.0431	0.248	0.5235	0.5455	0.62	0.6835
	0.0432	0.571	0.719	0.816	1.18	1.672		0.0432	0.881	1.144	1.297	1.355	1.264		0.0432	0.251	0.5225	0.546	0.6205	0.6835
	0.0433	0.58	0.721	0.817	1.178	1.67		0.0433	0.879	1.144	1.296	1.353	1.262		0.0433	0.254	0.521	0.5455	0.621	0.684
	0.0434	0.588	0.724	0.818	1.176	1.668		0.0434	0.878	1.145	1.295	1.352	1.26		0.0434	0.257	0.52	0.5455	0.6215	0.6845
	0.0435	0.597	0.726	0.82	1.174	1.666		0.0435	0.877	1.145	1.294	1.35	1.258		0.0435	0.26	0.519	0.546	0.622	0.685
	0.0436	0.604	0.728	0.821	1.173	1.665		0.0436	0.874	1.145	1.293	1.348	1.258		0.0436	0.263	0.519	0.5465	0.6225	0.685
	0.0437	0.612	0.731	0.822	1.173	1.664		0.0437	0.873	1.145	1.292	1.346	1.258		0.0437	0.266	0.518	0.547	0.6235	0.685
	0.0438	0.619	0.734	0.823	1.173	1.663		0.0438	0.87	1.144	1.29	1.345	1.256		0.0438	0.269	0.518	0.548	0.624	0.6855
	0.0439	0.625	0.737	0.823	1.173	1.663		0.0439	0.867	1.144	1.289	1.343	1.256		0.0439	0.272	0.517	0.549	0.6245	0.6855
	0.044	0.632	0.74	0.824	1.174	1.662		0.044	0.864	1.143	1.287	1.341	1.256		0.044	0.275	0.516	0.55	0.625	0.6855
	0.0441	0.638	0.743	0.824	1.174	1.662		0.0441	0.862	1.143	1.286	1.341	1.254		0.0441	0.278	0.515	0.5515	0.625	0.6855
	0.0442	0.644	0.746	0.824	1.174	1.662		0.0442	0.859	1.143	1.285	1.34	1.254		0.0442	0.2805	0.514	0.5525	0.6255	0.686
	0.0443	0.65	0.749	0.824	1.174	1.662		0.0443	0.857	1.143	1.284	1.34	1.254		0.0443	0.283	0.5135	0.5535	0.6255	0.686
	0.0444	0.655	0.752	0.823	1.174	1.661		0.0444	0.854	1.143	1.282	1.339	1.252		0.0444	0.2855	0.5125	0.5545	0.626	0.6865
	0.0445	0.66	0.753	0.823	1.173	1.66		0.0445	0.851	1.143	1.28	1.339	1.25		0.0445	0.288	0.5125	0.555	0.626	0.6865
	0.0446	0.664	0.756	0.823	1.173	1.658		0.0446	0.849	1.144	1.278	1.338	1.248		0.0446	0.29	0.5115	0.555	0.6265	0.6865
	0.0447	0.667	0.759	0.822	1.171	1.657		0.0447	0.845	1.145	1.276	1.336	1.246		0.0447	0.292	0.51	0.555	0.6265	0.687
	0.0448	0.671	0.762	0.823	1.17	1.655		0.0448	0.842	1.145	1.274	1.334	1.244		0.0448	0.2945	0.5085	0.555	0.6265	0.687
	0.0449	0.674	0.765	0.823	1.168	1.654		0.0449	0.839	1.145	1.272	1.331	1.242		0.0449	0.2965	0.506	0.5545	0.627	0.687
	0.045	0.676	0.768	0.824	1.167	1.653		0.045	0.836	1.145	1.271	1.329	1.24		0.045	0.2985	0.504	0.554	0.627	0.6875
	0.0451	0.679	0.771	0.824	1.165	1.653		0.0451	0.834	1.144	1.269	1.326	1.24		0.0451	0.3	0.5025	0.5535	0.6275	0.6875
	0.0452	0.682	0.774	0.823	1.163	1.653		0.0452	0.832	1.142	1.268	1.323	1.238		0.0452	0.3015	0.5025	0.5535	0.6275	0.6875
	0.0453	0.684	0.776	0.823	1.162	1.653		0.0453	0.831	1.14	1.266	1.321	1.236		0.0453	0.3025	0.5045	0.5535	0.628	0.6875
	0.0454	0.687	0.779	0.822	1.16	1.654		0.0454	0.829	1.139	1.264	1.319	1.236		0.0454	0.3035	0.5085	0.554	0.628	0.6875
	0.0455	0.689	0.781	0.821	1.159	1.654		0.0455	0.827	1.137	1.263	1.318	1.234		0.0455	0.304	0.514	0.554	0.628	0.6875
	0.0456	0.692	0.784	0.82	1.158	1.655		0.0456	0.825	1.136	1.261	1.316	1.232		0.0456	0.3045	0.519	0.5545	0.628	0.6875
	0.0457	0.693	0.787	0.819	1.157	1.655		0.0457	0.823	1.135	1.259	1.315	1.232		0.0457	0.305	0.524	0.5555	0.6275	0.688
	0.0458	0.694	0.79	0.819	1.158	1.655		0.0458	0.821	1.135	1.258	1.314	1.23		0.0458	0.306	0.5275	0.556	0.628	0.688
	0.0459	0.696	0.793	0.818	1.158	1.655		0.0459	0.818	1.134	1.256	1.313	1.228		0.0459	0.3065	0.53	0.5565	0.628	0.688
	0.046	0.696	0.795	0.817	1.158	1.654		0.046	0.817	1.134	1.255	1.311	1.228		0.046	0.307	0.5305	0.557	0.628	0.688
	0.0461	0.697	0.798	0.816	1.157	1.654		0.0461	0.816	1.133	1.253	1.31	1.226		0.0461	0.3075	0.5305	0.5575	0.6285	0.6875
	0.0462	0.696	0.801	0.814	1.158	1.653		0.0462	0.815	1.133	1.252	1.308	1.224		0.0462	0.3075	0.5295	0.558	0.6285	0.6875
	0.0463	0.696	0.804	0.813	1.157	1.654		0.0463	0.815	1.132	1.249	1.306	1.22		0.0463	0.3075	0.529	0.558	0.629	0.6875
	0.0464	0.696	0.807	0.811	1.157	1.653		0.0464	0.815	1.131	1.247	1.304	1.218		0.0464	0.3075	0.5285	0.5585	0.6295	0.687
	0.0465	0.694	0.809	0.81	1.157	1.654		0.0465	0.816	1.13	1.244	1.301	1.218		0.0465	0.3075	0.5275	0.558	0.63	0.687
	0.0466	0.694	0.811	0.81	1.157	1.654		0.0466	0.816	1.128	1.242	1.299	1.216		0.0466	0.3075	0.5275	0.558	0.63	0.687
	0.0467	0.693	0.813	0.81	1.157	1.655		0.0467	0.816	1.127	1.24	1.296	1.216		0.0467	0.3075	0.526	0.558	0.631	0.6875
	0.0468	0.694	0.814	0.811	1.157	1.655		0.0468	0.816	1.125	1.237	1.294	1.214		0.0468	0.307	0.525	0.558	0.631	0.688
	0.0469	0.694	0.816	0.812	1.158	1.656		0.0469	0.817	1.123	1.236	1.292	1.214		0.0469	0.307	0.5225	0.5585	0.631	0.688
	0.047	0.693	0.818	0.812	1.158	1.657		0.047	0.817	1.121	1.234	1.288	1.214		0.047	0.3065	0.52	0.558	0.6315	0.688
	0.0471	0.692	0.82	0.813	1.158	1.657		0.0471	0.818	1.118	1.233	1.286	1.214		0.0471	0.306	0.5175	0.558	0.6315	0.688
	0.0472	0.69	0.821	0.812	1.158	1.659		0.0472	0.818	1.117	1.232	1.283	1.214		0.0472	0.305	0.5155	0.558	0.6315	0.688
	0.0473	0.689	0.823	0.812	1.158	1.66		0.0473	0.819	1.114	1.231	1.28	1.214		0.0473	0.3045	0.5155	0.558	0.6315	0.688
	0.0474	0.686	0.824	0.811	1.158	1.66		0.0474	0.821	1.112	1.229	1.277	1.212		0.0474	0.304	0.5165	0.558	0.6315	0.6885
	0.0475	0.685	0.827	0.81	1.158	1.661		0.0475	0.823	1.11	1.227	1.274	1.212		0.0475	0.303	0.5195	0.5585	0.632	0.6885
	0.0476	0.683	0.829	0.81	1.158	1.662		0.0476	0.825	1.109	1.224	1.272	1.212		0.0476	0.303	0.5235	0.5585	0.6325	0.6885
	0.0477	0.681	0.831	0.808	1.157	1.663		0.0477	0.827	1.107	1.221	1.269	1.21		0.0477	0.302	0.5285	0.559	0.633	0.6885
	0.0478	0.678	0.832	0.807	1.158	1.664		0.0478	0.829	1.106	1.219	1.268	1.21		0.0478	0.302	0.533	0.5595	0.6335	0.6885
	0.0479	0.676	0.833	0.807	1.157	1.664		0.0479	0.83	1.104	1.216	1.265	1.208		0.0479	0.3015	0.537	0.5595	0.6345	0.689
	0.048	0.673	0.834	0.806	1.158	1.665		0.048	0.832	1.102	1.213	1.263	1.206		0.048	0.301	0.54	0.5595	0.635	0.6885
	0.0481	0.671	0.835	0.805	1.157	1.666		0.0481	0.834	1.101	1.211	1.26	1.206		0.0481	0.3	0.5415	0.559	0.6355	0.6885
	0.0482	0.669	0.835	0.804	1.157	1.666		0.0482	0.836	1.099	1.207	1.257	1.204		0.0482	0.299	0.542	0.5585	0.6365	0.689
	0.0483	0.666	0.836	0.804	1.157	1.665		0.0483	0.839	1.097	1.204	1.254	1.204		0.0483	0.2985	0.5415	0.558	0.637	0.6895
	0.0484	0.664	0.836	0.803	1.156	1.665		0.0484	0.842	1.095	1.201	1.251	1.202		0.0484	0.2975	0.541	0.557	0.6375	0.69
	0.0485	0.662	0.837	0.803	1.155	1.664		0.0485	0.845	1.092	1.198	1.248	1.202		0.0485	0.297	0.54	0.5565	0.638	0.6905
	0.0486	0.66	0.836	0.802	1.153	1.663		0.0486	0.848	1.09	1.195	1.245	1.204		0.0486	0.2965	0.5385	0.556	0.639	0.692
	0.0487	0.658	0.835	0.803	1.152	1.662		0.0487	0.851	1.087	1.193	1.244	1.204		0.0487	0.2965	0.5375	0.556	0.6395	0.6925
	0.0488	0.656	0.834	0.802	1.151	1.661		0.0488	0.854	1.084	1.191	1.242	1.204		0.0488	0.296	0.5365	0.5555	0.64	0.6935
	0.0489	0.655	0.833	0.802	1.151	1.66		0.0489	0.857	1.081	1.188	1.242	1.206		0.0489	0.296	0.5355	0.555	0.6405	0.6945
	0.049	0.654	0.833	0.801	1.152	1.659		0.049	0.859	1.079	1.186	1.241	1.206		0.049	0.296	0.535	0.555	0.641	0.6955
	0.0491	0.652	0.834	0.8	1.154	1.659		0.0491	0.861	1.077	1.184	1.241	1.206		0.0491	0.296	0.5345	0.555	0.6405	0.696
	0.0492	0.651	0.835	0.8	1.157	1.658		0.0492	0.863	1.075	1.182	1.24	1.206		0.0492	0.296	0.5335	0.5555	0.64	0.6965
	0.0493	0.65	0.836	0.798	1.159	1.658		0.0493	0.865	1.074	1.18	1.239	1.204		0.0493	0.296	0.5335	0.5555	0.6395	0.697
	0.0494	0.65	0.837	0.797	1.161	1.658		0.0494	0.867	1.073	1.178	1.238	1.204		0.0494	0.296	0.5335	0.556	0.639	0.6975
	0.0495	0.649	0.838	0.796	1.163	1.659		0.0495	0.869	1.072	1.176	1.236	1.204		0.0495	0.296	0.533	0.556	0.639	0.698
	0.0496	0.648	0.839	0.795	1.164	1.659		0.0496	0.872	1.07	1.174	1.235	1.202		0.0496	0.2965	0.5335	0.556	0.639	0.6985
	0.0497	0.647	0.839	0.795	1.164	1.659		0.0497	0.875	1.068	1.172	1.233	1.202		0.0497	0.297	0.5335	0.5555	0.6395	0.6985
	0.0498	0.646	0.839	0.794	1.163	1.66		0.0498	0.878	1.066	1.17	1.232	1.202		0.0498	0.297	0.534	0.555	0.64	0.6985
	0.0499	0.645	0.838	0.794	1.162	1.66		0.0499	0.881	1.065	1.168	1.23	1.202		0.0499	0.2975	0.5345	0.5545	0.6405	0.698
	0.05	0.644	0.837	0.794	1.161	1.66		0.05	0.882	1.064	1.165	1.229	1.202		0.05	0.2975	0.5345	0.5545	0.641	0.6975
	0.0501	0.644	0.836	0.795	1.159	1.66		0.0501	0.884	1.062	1.164	1.228	1.204		0.0501	0.2975	0.535	0.555	0.6415	0.697
	0.0502	0.644	0.833	0.795	1.157	1.659		0.0502	0.886	1.06	1.161	1.226	1.202		0.0502	0.298	0.5345	0.5555	0.6415	0.6975
	0.0503	0.644	0.832	0.796	1.155	1.657		0.0503	0.888	1.058	1.16	1.225	1.204		0.0503	0.298	0.5345	0.556	0.6415	0.6975
	0.0504	0.644	0.831	0.796	1.153	1.655		0.0504	0.891	1.056	1.159	1.223	1.206		0.0504	0.2985	0.5335	0.556	0.6415	0.698
	0.0505	0.645	0.829	0.796	1.152	1.653		0.0505	0.894	1.054	1.157	1.223	1.206		0.0505	0.299	0.533	0.5565	0.6415	0.6985
	0.0506	0.645	0.828	0.796	1.151	1.651		0.0506	0.896	1.052	1.157	1.222	1.208		0.0506	0.2995	0.532	0.556	0.6415	0.6985
	0.0507	0.647	0.826	0.796	1.151	1.65		0.0507	0.898	1.05	1.155	1.221	1.206		0.0507	0.3	0.531	0.5555	0.6415	0.6985
	0.0508	0.648	0.825	0.796	1.151	1.648		0.0508	0.901	1.048	1.154	1.221	1.208		0.0508	0.3005	0.5305	0.5555	0.6415	0.6985
	0.0509	0.649	0.824	0.795	1.151	1.647		0.0509	0.902	1.046	1.152	1.22	1.206		0.0509	0.3015	0.5305	0.555	0.642	0.698
	0.051	0.65	0.823	0.795	1.151	1.645		0.051	0.904	1.045	1.151	1.219	1.204		0.051	0.3025	0.531	0.555	0.642	0.6975
	0.0511	0.652	0.822	0.796	1.151	1.644		0.0511	0.906	1.044	1.149	1.218	1.204		0.0511	0.303	0.5315	0.5545	0.642	0.6975
	0.0512	0.654	0.821	0.795	1.151	1.642		0.0512	0.906	1.042	1.147	1.217	1.202		0.0512	0.3035	0.532	0.554	0.642	0.6965
	0.0513	0.657	0.82	0.796	1.15	1.642		0.0513	0.907	1.041	1.146	1.216	1.2		0.0513	0.3045	0.532	0.5535	0.642	0.6965
	0.0514	0.659	0.819	0.796	1.149	1.641		0.0514	0.908	1.039	1.145	1.216	1.2		0.0514	0.305	0.5325	0.553	0.642	0.696
	0.0515	0.662	0.817	0.796	1.148	1.64		0.0515	0.908	1.038	1.143	1.215	1.198		0.0515	0.3055	0.532	0.552	0.642	0.6965
	0.0516	0.664	0.816	0.795	1.147	1.64		0.0516	0.909	1.037	1.141	1.214	1.198		0.0516	0.306	0.532	0.5515	0.642	0.6965
	0.0517	0.667	0.814	0.795	1.146	1.639		0.0517	0.909	1.035	1.14	1.213	1.198		0.0517	0.3065	0.5315	0.5515	0.642	0.6965
	0.0518	0.669	0.812	0.795	1.145	1.639		0.0518	0.91	1.035	1.138	1.211	1.196		0.0518	0.307	0.5305	0.551	0.642	0.6965
	0.0519	0.672	0.81	0.795	1.145	1.638		0.0519	0.911	1.033	1.137	1.21	1.196		0.0519	0.3075	0.529	0.551	0.6415	0.6965
	0.052	0.675	0.809	0.795	1.145	1.638		0.052	0.911	1.032	1.135	1.208	1.194		0.052	0.3085	0.527	0.5505	0.641	0.6965
	0.0521	0.678	0.807	0.795	1.144	1.637		0.0521	0.911	1.031	1.134	1.207	1.192		0.0521	0.309	0.5245	0.5505	0.6405	0.6965
	0.0522	0.682	0.806	0.796	1.144	1.636		0.0522	0.912	1.029	1.134	1.206	1.192		0.0522	0.3095	0.5215	0.5505	0.6405	0.6965
	0.0523	0.686	0.805	0.796	1.143	1.636		0.0523	0.912	1.028	1.133	1.205	1.19		0.0523	0.3105	0.5195	0.55	0.64	0.696
	0.0524	0.691	0.805	0.797	1.143	1.636		0.0524	0.913	1.026	1.133	1.204	1.19		0.0524	0.3115	0.519	0.55	0.6395	0.696
	0.0525	0.695	0.803	0.796	1.142	1.635		0.0525	0.913	1.025	1.131	1.202	1.188		0.0525	0.3125	0.519	0.549	0.6395	0.6955
	0.0526	0.699	0.803	0.796	1.142	1.635		0.0526	0.913	1.023	1.128	1.202	1.186		0.0526	0.314	0.5205	0.549	0.639	0.695
	0.0527	0.703	0.803	0.796	1.141	1.635		0.0527	0.913	1.022	1.126	1.2	1.184		0.0527	0.315	0.523	0.5485	0.6395	0.6945
	0.0528	0.707	0.803	0.796	1.139	1.635		0.0528	0.912	1.021	1.123	1.2	1.18		0.0528	0.3165	0.5255	0.5485	0.639	0.694
	0.0529	0.711	0.803	0.795	1.138	1.635		0.0529	0.911	1.019	1.121	1.198	1.178		0.0529	0.318	0.528	0.548	0.639	0.694
	0.053	0.714	0.803	0.795	1.137	1.636		0.053	0.909	1.018	1.118	1.196	1.176		0.053	0.3195	0.53	0.5475	0.639	0.6935
	0.0531	0.718	0.803	0.794	1.136	1.635		0.0531	0.907	1.017	1.116	1.194	1.174		0.0531	0.3205	0.5315	0.5475	0.639	0.693
	0.0532	0.721	0.802	0.793	1.135	1.635		0.0532	0.905	1.015	1.115	1.192	1.172		0.0532	0.322	0.5325	0.547	0.639	0.693
	0.0533	0.725	0.802	0.792	1.134	1.634		0.0533	0.903	1.012	1.113	1.191	1.172		0.0533	0.323	0.5335	0.5475	0.639	0.6925
	0.0534	0.729	0.8	0.791	1.133	1.634		0.0534	0.901	1.01	1.112	1.189	1.17		0.0534	0.324	0.533	0.547	0.6395	0.6925
	0.0535	0.732	0.799	0.79	1.133	1.633		0.0535	0.899	1.007	1.11	1.188	1.17		0.0535	0.3245	0.533	0.547	0.6395	0.6925
	0.0536	0.736	0.798	0.789	1.132	1.632		0.0536	0.897	1.005	1.109	1.188	1.168		0.0536	0.3255	0.5315	0.5465	0.64	0.6925
	0.0537	0.74	0.797	0.788	1.131	1.632		0.0537	0.894	1.003	1.107	1.188	1.166		0.0537	0.3265	0.5305	0.546	0.6395	0.6925
	0.0538	0.743	0.796	0.788	1.13	1.63		0.0538	0.893	1.001	1.106	1.188	1.166		0.0538	0.3275	0.5285	0.5455	0.6395	0.6925
	0.0539	0.747	0.795	0.787	1.129	1.63		0.0539	0.891	0.999	1.104	1.188	1.162		0.0539	0.3285	0.5265	0.5445	0.639	0.6925
	0.054	0.751	0.795	0.787	1.129	1.629		0.054	0.892	0.997	1.102	1.188	1.16		0.054	0.3295	0.5245	0.5435	0.639	0.692
	0.0541	0.754	0.795	0.786	1.129	1.629		0.0541	0.891	0.996	1.1	1.187	1.158		0.0541	0.3305	0.5225	0.543	0.6385	0.692
	0.0542	0.758	0.795	0.785	1.13	1.628		0.0542	0.892	0.994	1.098	1.187	1.154		0.0542	0.3315	0.5205	0.5425	0.638	0.6915
	0.0543	0.761	0.795	0.784	1.131	1.629		0.0543	0.892	0.992	1.097	1.186	1.152		0.0543	0.332	0.518	0.542	0.638	0.691
	0.0544	0.765	0.795	0.782	1.133	1.629		0.0544	0.891	0.99	1.095	1.186	1.148		0.0544	0.333	0.517	0.542	0.6375	0.691
	0.0545	0.769	0.796	0.781	1.135	1.629		0.0545	0.889	0.988	1.093	1.185	1.144		0.0545	0.334	0.5155	0.542	0.6375	0.691
	0.0546	0.773	0.796	0.78	1.137	1.63		0.0546	0.887	0.985	1.091	1.184	1.14		0.0546	0.3345	0.515	0.542	0.637	0.691
	0.0547	0.776	0.796	0.781	1.139	1.631		0.0547	0.885	0.983	1.088	1.184	1.136		0.0547	0.3355	0.5145	0.542	0.6375	0.6905
	0.0548	0.78	0.796	0.781	1.139	1.632		0.0548	0.881	0.981	1.084	1.184	1.132		0.0548	0.3365	0.5145	0.5415	0.638	0.691
	0.0549	0.783	0.796	0.781	1.139	1.632		0.0549	0.878	0.978	1.082	1.184	1.13		0.0549	0.3375	0.5145	0.541	0.6385	0.6905
	0.055	0.785	0.795	0.782	1.138	1.633		0.055	0.874	0.975	1.079	1.183	1.128		0.055	0.3385	0.5145	0.54	0.639	0.691
	0.0551	0.788	0.795	0.782	1.138	1.633		0.0551	0.871	0.972	1.077	1.183	1.126		0.0551	0.339	0.514	0.5395	0.639	0.691
	0.0552	0.79	0.796	0.783	1.137	1.633		0.0552	0.869	0.969	1.075	1.182	1.126		0.0552	0.3395	0.5135	0.539	0.639	0.691
	0.0553	0.793	0.796	0.783	1.136	1.634		0.0553	0.866	0.965	1.073	1.181	1.126		0.0553	0.34	0.5125	0.5385	0.6385	0.691
	0.0554	0.795	0.797	0.783	1.135	1.633		0.0554	0.865	0.962	1.072	1.18	1.126		0.0554	0.3405	0.511	0.538	0.6385	0.6915
	0.0555	0.798	0.798	0.783	1.134	1.632		0.0555	0.863	0.959	1.07	1.179	1.126		0.0555	0.3405	0.51	0.537	0.638	0.6915
	0.0556	0.801	0.798	0.783	1.134	1.631		0.0556	0.862	0.955	1.069	1.178	1.128		0.0556	0.341	0.5085	0.537	0.6375	0.6915
	0.0557	0.803	0.798	0.783	1.134	1.629		0.0557	0.86	0.953	1.067	1.177	1.128		0.0557	0.341	0.5075	0.536	0.637	0.6915
	0.0558	0.806	0.798	0.783	1.134	1.629		0.0558	0.858	0.949	1.065	1.177	1.128		0.0558	0.3415	0.506	0.5355	0.637	0.6915
	0.0559	0.808	0.799	0.784	1.133	1.629		0.0559	0.856	0.947	1.064	1.177	1.13		0.0559	0.342	0.5045	0.5345	0.6365	0.691
	0.056	0.811	0.799	0.784	1.133	1.629		0.056	0.853	0.944	1.062	1.177	1.132		0.056	0.3425	0.503	0.534	0.6365	0.691
	0.0561	0.813	0.8	0.784	1.133	1.629		0.0561	0.851	0.941	1.061	1.176	1.136		0.0561	0.343	0.501	0.533	0.6365	0.6905
	0.0562	0.816	0.8	0.783	1.132	1.629		0.0562	0.848	0.938	1.058	1.175	1.142		0.0562	0.3435	0.5	0.5315	0.637	0.6905
	0.0563	0.818	0.801	0.784	1.131	1.629		0.0563	0.847	0.935	1.056	1.174	1.148		0.0563	0.344	0.499	0.5305	0.637	0.69
	0.0564	0.82	0.8	0.783	1.129	1.63		0.0564	0.845	0.933	1.053	1.174	1.152		0.0564	0.344	0.4985	0.5285	0.6375	0.6905
	0.0565	0.822	0.801	0.784	1.128	1.629		0.0565	0.844	0.93	1.052	1.173	1.158		0.0565	0.3445	0.499	0.527	0.6375	0.69
	0.0566	0.823	0.8	0.785	1.126	1.63		0.0566	0.843	0.927	1.051	1.171	1.164		0.0566	0.3445	0.499	0.5255	0.6375	0.69
	0.0567	0.824	0.8	0.786	1.125	1.63		0.0567	0.841	0.924	1.05	1.17	1.168		0.0567	0.3445	0.5	0.5245	0.638	0.69
	0.0568	0.824	0.799	0.787	1.123	1.63		0.0568	0.838	0.921	1.049	1.169	1.172		0.0568	0.3445	0.5	0.523	0.638	0.6905
	0.0569	0.825	0.799	0.788	1.122	1.63		0.0569	0.836	0.919	1.047	1.169	1.174		0.0569	0.3445	0.4995	0.522	0.638	0.6905
	0.057	0.824	0.798	0.79	1.123	1.629		0.057	0.833	0.916	1.046	1.168	1.176		0.057	0.3445	0.499	0.521	0.638	0.6905
	0.0571	0.825	0.798	0.791	1.124	1.629		0.0571	0.83	0.913	1.044	1.168	1.174		0.0571	0.3445	0.4985	0.5205	0.638	0.691
	0.0572	0.825	0.799	0.792	1.126	1.628		0.0572	0.828	0.91	1.043	1.167	1.174		0.0572	0.3445	0.4975	0.5205	0.6375	0.691
	0.0573	0.826	0.799	0.793	1.128	1.628		0.0573	0.825	0.908	1.043	1.166	1.172		0.0573	0.344	0.4965	0.52	0.6375	0.6915
	0.0574	0.827	0.799	0.794	1.131	1.627		0.0574	0.823	0.905	1.042	1.165	1.168		0.0574	0.344	0.496	0.5205	0.637	0.6915
	0.0575	0.828	0.8	0.794	1.134	1.626		0.0575	0.821	0.903	1.041	1.163	1.166		0.0575	0.344	0.495	0.5205	0.637	0.692
	0.0576	0.828	0.801	0.794	1.136	1.625		0.0576	0.82	0.9	1.04	1.162	1.164		0.0576	0.344	0.4945	0.521	0.6365	0.692
	0.0577	0.829	0.802	0.794	1.138	1.625		0.0577	0.82	0.897	1.04	1.161	1.162		0.0577	0.344	0.493	0.5205	0.6365	0.692
	0.0578	0.829	0.802	0.794	1.14	1.625		0.0578	0.82	0.895	1.038	1.161	1.16		0.0578	0.3435	0.492	0.5205	0.636	0.692
	0.0579	0.83	0.803	0.794	1.141	1.624		0.0579	0.821	0.891	1.037	1.16	1.16		0.0579	0.3435	0.491	0.52	0.636	0.6915
	0.058	0.83	0.804	0.793	1.141	1.624		0.058	0.823	0.889	1.036	1.16	1.158		0.058	0.3425	0.49	0.5195	0.636	0.6915
	0.0581	0.831	0.805	0.793	1.142	1.623		0.0581	0.825	0.886	1.034	1.159	1.156		0.0581	0.3425	0.489	0.519	0.636	0.6915
	0.0582	0.83	0.805	0.794	1.143	1.623		0.0582	0.827	0.885	1.033	1.157	1.156		0.0582	0.342	0.488	0.518	0.636	0.6915
	0.0583	0.83	0.805	0.794	1.144	1.622		0.0583	0.83	0.883	1.031	1.156	1.154		0.0583	0.342	0.4875	0.517	0.6355	0.692
	0.0584	0.829	0.805	0.794	1.144	1.622		0.0584	0.832	0.881	1.031	1.154	1.152		0.0584	0.342	0.487	0.5155	0.6355	0.692
	0.0585	0.829	0.805	0.794	1.145	1.621		0.0585	0.836	0.879	1.029	1.154	1.15		0.0585	0.342	0.486	0.515	0.635	0.6925
	0.0586	0.828	0.805	0.794	1.145	1.619		0.0586	0.84	0.877	1.028	1.153	1.15		0.0586	0.342	0.485	0.514	0.6345	0.6925
	0.0587	0.828	0.805	0.794	1.145	1.618		0.0587	0.845	0.875	1.027	1.153	1.148		0.0587	0.342	0.484	0.5135	0.634	0.693
	0.0588	0.828	0.804	0.794	1.145	1.616		0.0588	0.851	0.873	1.027	1.153	1.148		0.0588	0.3415	0.483	0.5135	0.634	0.6925
	0.0589	0.827	0.804	0.793	1.144	1.615		0.0589	0.858	0.871	1.027	1.152	1.146		0.0589	0.3415	0.482	0.513	0.634	0.6935
	0.059	0.827	0.804	0.793	1.144	1.614		0.059	0.865	0.869	1.026	1.152	1.146		0.059	0.341	0.481	0.5135	0.6335	0.6935
	0.0591	0.826	0.805	0.793	1.143	1.613		0.0591	0.871	0.867	1.026	1.152	1.146		0.0591	0.341	0.4795	0.513	0.634	0.6935
	0.0592	0.826	0.805	0.792	1.143	1.612		0.0592	0.877	0.865	1.025	1.152	1.144		0.0592	0.341	0.479	0.513	0.6335	0.6935
	0.0593	0.825	0.807	0.792	1.142	1.61		0.0593	0.882	0.862	1.024	1.152	1.144		0.0593	0.3405	0.478	0.513	0.633	0.6935
	0.0594	0.826	0.808	0.791	1.142	1.61		0.0594	0.885	0.861	1.023	1.152	1.144		0.0594	0.3405	0.4775	0.5125	0.633	0.6935
	0.0595	0.825	0.809	0.79	1.141	1.609		0.0595	0.887	0.858	1.023	1.152	1.142		0.0595	0.3405	0.4765	0.5125	0.633	0.693
	0.0596	0.825	0.81	0.79	1.141	1.608		0.0596	0.887	0.857	1.022	1.152	1.142		0.0596	0.34	0.4755	0.5115	0.633	0.6935
	0.0597	0.825	0.81	0.79	1.14	1.607		0.0597	0.887	0.856	1.021	1.152	1.142		0.0597	0.3405	0.475	0.511	0.633	0.693
	0.0598	0.825	0.81	0.789	1.139	1.607		0.0598	0.885	0.854	1.02	1.152	1.142		0.0598	0.3405	0.474	0.51	0.633	0.6925
	0.0599	0.825	0.81	0.789	1.138	1.607		0.0599	0.883	0.852	1.018	1.152	1.14		0.0599	0.3405	0.473	0.509	0.633	0.692
	0.06	0.824	0.809	0.788	1.137	1.606		0.06	0.88	0.851	1.017	1.152	1.14		0.06	0.341	0.4715	0.5085	0.633	0.6915
	0.0601	0.823	0.808	0.787	1.136	1.606		0.0601	0.877	0.85	1.016	1.152	1.14		0.0601	0.341	0.471	0.5075	0.6325	0.691
	0.0602	0.823	0.808	0.787	1.134	1.605		0.0602	0.874	0.847	1.016	1.151	1.14		0.0602	0.341	0.47	0.507	0.6325	0.6905
	0.0603	0.823	0.807	0.786	1.132	1.604		0.0603	0.872	0.846	1.015	1.151	1.14		0.0603	0.3405	0.4695	0.5065	0.6315	0.6905
	0.0604	0.823	0.807	0.787	1.131	1.602		0.0604	0.87	0.844	1.015	1.15	1.14		0.0604	0.3405	0.469	0.506	0.631	0.69
	0.0605	0.823	0.806	0.787	1.13	1.6		0.0605	0.868	0.842	1.014	1.149	1.14		0.0605	0.34	0.468	0.5055	0.6305	0.69
	0.0606	0.823	0.806	0.787	1.13	1.598		0.0606	0.867	0.84	1.014	1.149	1.138		0.0606	0.34	0.468	0.505	0.63	0.69
	0.0607	0.823	0.806	0.787	1.13	1.596		0.0607	0.865	0.838	1.013	1.148	1.138		0.0607	0.3395	0.467	0.5045	0.6295	0.69
	0.0608	0.823	0.805	0.786	1.131	1.595		0.0608	0.864	0.837	1.012	1.148	1.134		0.0608	0.3395	0.467	0.503	0.6285	0.6895
	0.0609	0.823	0.806	0.786	1.132	1.593		0.0609	0.862	0.835	1.011	1.147	1.134		0.0609	0.3405	0.4665	0.5015	0.628	0.6895
	0.061	0.824	0.805	0.786	1.133	1.592		0.061	0.86	0.834	1.01	1.146	1.132		0.061	0.3405	0.4665	0.5	0.627	0.6885
	0.0611	0.825	0.806	0.785	1.134	1.591		0.0611	0.858	0.832	1.01	1.145	1.132		0.0611	0.3405	0.466	0.499	0.626	0.688
	0.0612	0.825	0.805	0.784	1.134	1.592		0.0612	0.856	0.831	1.01	1.143	1.132		0.0612	0.3405	0.466	0.498	0.625	0.6875
	0.0613	0.825	0.805	0.784	1.133	1.591		0.0613	0.854	0.829	1.01	1.142	1.13		0.0613	0.34	0.4655	0.498	0.624	0.687
	0.0614	0.825	0.805	0.783	1.132	1.591		0.0614	0.852	0.827	1.009	1.14	1.132		0.0614	0.3395	0.465	0.4985	0.623	0.6865
	0.0615	0.825	0.805	0.782	1.131	1.59		0.0615	0.849	0.824	1.009	1.138	1.132		0.0615	0.3385	0.4645	0.499	0.622	0.6865
	0.0616	0.825	0.805	0.782	1.13	1.59		0.0616	0.848	0.822	1.008	1.136	1.134		0.0616	0.3375	0.463	0.499	0.6215	0.686
	0.0617	0.825	0.806	0.781	1.128	1.589		0.0617	0.846	0.821	1.006	1.134	1.132		0.0617	0.3365	0.462	0.499	0.621	0.686
	0.0618	0.826	0.806	0.781	1.128	1.589		0.0618	0.845	0.819	1.004	1.133	1.134		0.0618	0.3355	0.4605	0.499	0.6205	0.6855
	0.0619	0.826	0.805	0.781	1.127	1.589		0.0619	0.843	0.818	1.002	1.132	1.136		0.0619	0.3345	0.459	0.498	0.6205	0.6855
	0.062	0.827	0.806	0.781	1.127	1.589		0.062	0.842	0.816	1.001	1.133	1.136		0.062	0.334	0.458	0.497	0.6205	0.685
	0.0621	0.827	0.806	0.781	1.126	1.59		0.0621	0.842	0.816	1	1.134	1.136		0.0621	0.3335	0.457	0.496	0.621	0.6845
	0.0622	0.829	0.805	0.779	1.126	1.59		0.0622	0.841	0.815	0.998	1.136	1.136		0.0622	0.333	0.4565	0.495	0.621	0.684
	0.0623	0.83	0.805	0.778	1.125	1.591		0.0623	0.842	0.814	0.999	1.138	1.136		0.0623	0.333	0.456	0.494	0.6215	0.684
	0.0624	0.831	0.805	0.776	1.125	1.592		0.0624	0.842	0.813	0.998	1.139	1.136		0.0624	0.3325	0.4555	0.4935	0.621	0.6835
	0.0625	0.832	0.806	0.775	1.124	1.593		0.0625	0.842	0.811	0.998	1.14	1.136		0.0625	0.332	0.4545	0.493	0.6205	0.683
	0.0626	0.833	0.806	0.774	1.124	1.594		0.0626	0.842	0.81	0.997	1.139	1.136		0.0626	0.3315	0.454	0.493	0.62	0.683
	0.0627	0.834	0.806	0.773	1.123	1.594		0.0627	0.842	0.808	0.996	1.139	1.134		0.0627	0.331	0.4535	0.4925	0.619	0.6825
	0.0628	0.835	0.807	0.773	1.123	1.595		0.0628	0.841	0.807	0.995	1.137	1.134		0.0628	0.3305	0.4535	0.492	0.619	0.6825
	0.0629	0.836	0.807	0.772	1.123	1.595		0.0629	0.841	0.805	0.993	1.136	1.132		0.0629	0.3305	0.453	0.4915	0.618	0.6825
	0.063	0.836	0.808	0.772	1.124	1.596		0.063	0.841	0.803	0.992	1.135	1.132		0.063	0.3305	0.4525	0.4905	0.618	0.6825
	0.0631	0.837	0.809	0.771	1.124	1.596		0.0631	0.841	0.801	0.989	1.134	1.13		0.0631	0.3305	0.452	0.4895	0.618	0.682
	0.0632	0.836	0.809	0.771	1.125	1.595		0.0632	0.841	0.799	0.987	1.133	1.128		0.0632	0.3305	0.451	0.4885	0.618	0.6825
	0.0633	0.835	0.809	0.77	1.125	1.594		0.0633	0.841	0.797	0.984	1.131	1.126		0.0633	0.33	0.45	0.487	0.618	0.682
	0.0634	0.834	0.81	0.769	1.124	1.593		0.0634	0.843	0.794	0.981	1.13	1.126		0.0634	0.33	0.4485	0.486	0.618	0.682
	0.0635	0.834	0.81	0.768	1.124	1.591		0.0635	0.843	0.792	0.979	1.128	1.124		0.0635	0.33	0.447	0.4845	0.6185	0.682
	0.0636	0.833	0.81	0.768	1.124	1.589		0.0636	0.844	0.789	0.977	1.128	1.124		0.0636	0.3295	0.446	0.484	0.6185	0.682
	0.0637	0.833	0.81	0.769	1.123	1.588		0.0637	0.844	0.787	0.976	1.127	1.122		0.0637	0.3295	0.445	0.4825	0.6185	0.682
	0.0638	0.834	0.81	0.769	1.124	1.586		0.0638	0.844	0.785	0.974	1.127	1.122		0.0638	0.329	0.4445	0.482	0.6185	0.682
	0.0639	0.833	0.811	0.77	1.124	1.585		0.0639	0.845	0.783	0.974	1.126	1.122		0.0639	0.329	0.4435	0.481	0.6185	0.682
	0.064	0.833	0.811	0.77	1.124	1.585		0.064	0.846	0.782	0.973	1.126	1.122		0.064	0.329	0.443	0.4805	0.6185	0.682
	0.0641	0.833	0.811	0.77	1.125	1.585		0.0641	0.846	0.78	0.973	1.126	1.122		0.0641	0.3295	0.4425	0.4805	0.6185	0.682
	0.0642	0.834	0.811	0.77	1.125	1.585		0.0642	0.847	0.778	0.972	1.125	1.122		0.0642	0.329	0.441	0.48	0.6185	0.682
	0.0643	0.834	0.812	0.77	1.126	1.584		0.0643	0.849	0.776	0.971	1.125	1.12		0.0643	0.3295	0.4405	0.48	0.6185	0.682
	0.0644	0.834	0.813	0.77	1.126	1.584		0.0644	0.849	0.774	0.97	1.124	1.12		0.0644	0.329	0.4395	0.4795	0.6185	0.682
	0.0645	0.834	0.813	0.769	1.126	1.583		0.0645	0.85	0.772	0.968	1.123	1.118		0.0645	0.329	0.439	0.479	0.6185	0.682
	0.0646	0.834	0.814	0.769	1.127	1.582		0.0646	0.851	0.771	0.967	1.121	1.116		0.0646	0.3285	0.438	0.478	0.619	0.682
	0.0647	0.834	0.813	0.768	1.126	1.582		0.0647	0.851	0.768	0.965	1.12	1.114		0.0647	0.328	0.4375	0.4775	0.619	0.682
	0.0648	0.833	0.813	0.768	1.126	1.581		0.0648	0.853	0.767	0.964	1.119	1.114		0.0648	0.328	0.4365	0.4765	0.6195	0.682
	0.0649	0.833	0.811	0.768	1.125	1.582		0.0649	0.852	0.765	0.962	1.118	1.114		0.0649	0.3275	0.4355	0.4755	0.6195	0.6825
	0.065	0.832	0.81	0.768	1.124	1.581		0.065	0.853	0.764	0.961	1.117	1.114		0.065	0.327	0.435	0.475	0.62	0.6825
	0.0651	0.832	0.808	0.768	1.123	1.581		0.0651	0.853	0.763	0.96	1.117	1.114		0.0651	0.3265	0.4345	0.474	0.62	0.6825
	0.0652	0.831	0.807	0.768	1.123	1.58		0.0652	0.853	0.762	0.959	1.116	1.114		0.0652	0.3265	0.435	0.4735	0.62	0.6825
	0.0653	0.831	0.806	0.768	1.123	1.579		0.0653	0.853	0.761	0.958	1.116	1.112		0.0653	0.326	0.4355	0.4725	0.6205	0.683
	0.0654	0.832	0.805	0.768	1.123	1.578		0.0654	0.854	0.76	0.957	1.115	1.112		0.0654	0.326	0.436	0.4725	0.6205	0.6835
	0.0655	0.832	0.804	0.768	1.123	1.576		0.0655	0.855	0.759	0.957	1.113	1.112		0.0655	0.3255	0.436	0.472	0.6205	0.684
	0.0656	0.833	0.803	0.768	1.123	1.575		0.0656	0.855	0.759	0.956	1.112	1.11		0.0656	0.3255	0.4355	0.472	0.621	0.684
	0.0657	0.833	0.804	0.769	1.123	1.574		0.0657	0.856	0.757	0.956	1.111	1.11		0.0657	0.325	0.4345	0.4715	0.621	0.685
	0.0658	0.834	0.805	0.769	1.122	1.572		0.0658	0.856	0.757	0.956	1.11	1.11		0.0658	0.325	0.4335	0.471	0.621	0.6855
	0.0659	0.835	0.807	0.77	1.121	1.57		0.0659	0.857	0.755	0.955	1.109	1.11		0.0659	0.325	0.4325	0.4705	0.6215	0.686
	0.066	0.835	0.808	0.771	1.12	1.569		0.066	0.857	0.755	0.955	1.109	1.11		0.066	0.3245	0.431	0.47	0.621	0.6865
	0.0661	0.836	0.81	0.772	1.119	1.567		0.0661	0.857	0.753	0.954	1.108	1.108		0.0661	0.324	0.4305	0.47	0.6205	0.687
	0.0662	0.836	0.811	0.773	1.118	1.565		0.0662	0.857	0.752	0.954	1.107	1.11		0.0662	0.324	0.4295	0.4695	0.62	0.6875
	0.0663	0.837	0.812	0.773	1.117	1.563		0.0663	0.855	0.751	0.954	1.105	1.108		0.0663	0.3235	0.429	0.469	0.6185	0.6885
	0.0664	0.837	0.812	0.773	1.117	1.561		0.0664	0.855	0.749	0.954	1.103	1.11		0.0664	0.3235	0.4285	0.4685	0.618	0.689
	0.0665	0.838	0.812	0.772	1.115	1.559		0.0665	0.854	0.749	0.953	1.1	1.108		0.0665	0.323	0.428	0.4675	0.617	0.6895
	0.0666	0.839	0.812	0.771	1.114	1.557		0.0666	0.854	0.747	0.953	1.097	1.11		0.0666	0.3225	0.428	0.467	0.6165	0.6895
	0.0667	0.839	0.81	0.77	1.113	1.556		0.0667	0.853	0.747	0.951	1.094	1.11		0.0667	0.322	0.4275	0.4655	0.6165	0.69
	0.0668	0.84	0.809	0.769	1.112	1.554		0.0668	0.854	0.746	0.95	1.093	1.11		0.0668	0.321	0.4275	0.4645	0.616	0.6905
	0.0669	0.841	0.808	0.768	1.111	1.553		0.0669	0.854	0.746	0.949	1.092	1.11		0.0669	0.321	0.427	0.4625	0.616	0.6905
	0.067	0.842	0.807	0.768	1.111	1.551		0.067	0.853	0.745	0.947	1.093	1.11		0.067	0.3205	0.4265	0.4615	0.616	0.69
	0.0671	0.842	0.806	0.769	1.112	1.549		0.0671	0.853	0.744	0.946	1.093	1.112		0.0671	0.3205	0.426	0.4605	0.6165	0.6895
	0.0672	0.843	0.805	0.769	1.113	1.548		0.0672	0.852	0.744	0.945	1.094	1.112		0.0672	0.32	0.4255	0.4595	0.616	0.6895
	0.0673	0.845	0.805	0.769	1.114	1.546		0.0673	0.852	0.744	0.945	1.094	1.112		0.0673	0.32	0.425	0.459	0.616	0.6895
	0.0674	0.846	0.804	0.768	1.114	1.545		0.0674	0.852	0.744	0.944	1.094	1.114		0.0674	0.3195	0.4245	0.4585	0.616	0.6905
	0.0675	0.847	0.804	0.768	1.114	1.543		0.0675	0.852	0.743	0.944	1.094	1.114		0.0675	0.319	0.424	0.4585	0.616	0.6905
	0.0676	0.848	0.803	0.767	1.114	1.542		0.0676	0.852	0.743	0.944	1.092	1.116		0.0676	0.3185	0.4235	0.4585	0.6155	0.691
	0.0677	0.849	0.803	0.767	1.113	1.542		0.0677	0.852	0.742	0.943	1.09	1.116		0.0677	0.318	0.423	0.459	0.6155	0.6915
	0.0678	0.848	0.803	0.766	1.112	1.542		0.0678	0.852	0.742	0.943	1.088	1.116		0.0678	0.318	0.422	0.4595	0.6155	0.692
	0.0679	0.849	0.802	0.765	1.111	1.543		0.0679	0.851	0.742	0.943	1.085	1.116		0.0679	0.318	0.4215	0.46	0.615	0.692
	0.068	0.848	0.802	0.765	1.111	1.543		0.068	0.85	0.742	0.943	1.082	1.116		0.068	0.318	0.4215	0.4605	0.615	0.692
	0.0681	0.848	0.801	0.764	1.11	1.544		0.0681	0.848	0.742	0.943	1.079	1.116		0.0681	0.3175	0.421	0.4605	0.615	0.6925
	0.0682	0.848	0.8	0.764	1.109	1.544		0.0682	0.847	0.742	0.943	1.076	1.114		0.0682	0.318	0.4215	0.4605	0.6145	0.692
	0.0683	0.848	0.799	0.763	1.109	1.544		0.0683	0.845	0.741	0.942	1.074	1.114		0.0683	0.318	0.4215	0.4605	0.615	0.692
	0.0684	0.848	0.798	0.761	1.108	1.544		0.0684	0.845	0.74	0.941	1.073	1.112		0.0684	0.3175	0.422	0.46	0.6145	0.692
	0.0685	0.848	0.798	0.761	1.107	1.543		0.0685	0.844	0.739	0.939	1.072	1.112		0.0685	0.317	0.422	0.4595	0.615	0.6925
	0.0686	0.847	0.796	0.759	1.105	1.543		0.0686	0.844	0.738	0.937	1.072	1.11		0.0686	0.317	0.4225	0.459	0.6145	0.6925
	0.0687	0.847	0.796	0.759	1.104	1.541		0.0687	0.844	0.736	0.934	1.072	1.112		0.0687	0.317	0.4225	0.4585	0.6145	0.6925
	0.0688	0.847	0.795	0.758	1.103	1.541		0.0688	0.844	0.736	0.931	1.073	1.11		0.0688	0.3165	0.422	0.458	0.614	0.693
	0.0689	0.847	0.795	0.758	1.102	1.54		0.0689	0.844	0.734	0.929	1.073	1.11		0.0689	0.317	0.4215	0.4575	0.6135	0.693
	0.069	0.847	0.795	0.757	1.101	1.54		0.069	0.844	0.734	0.927	1.072	1.11		0.069	0.317	0.4205	0.457	0.6135	0.6935
	0.0691	0.848	0.795	0.757	1.101	1.539		0.0691	0.844	0.733	0.927	1.071	1.11		0.0691	0.317	0.4195	0.457	0.6135	0.694
	0.0692	0.848	0.795	0.756	1.1	1.538		0.0692	0.844	0.733	0.927	1.069	1.112		0.0692	0.317	0.418	0.4565	0.6135	0.6945
	0.0693	0.849	0.794	0.754	1.099	1.537		0.0693	0.844	0.732	0.926	1.067	1.112		0.0693	0.317	0.4175	0.4565	0.613	0.6945
	0.0694	0.849	0.794	0.753	1.098	1.536		0.0694	0.844	0.731	0.927	1.065	1.114		0.0694	0.317	0.416	0.4565	0.613	0.695
	0.0695	0.85	0.793	0.751	1.097	1.535		0.0695	0.843	0.73	0.926	1.063	1.114		0.0695	0.3165	0.4155	0.457	0.613	0.695
	0.0696	0.851	0.792	0.75	1.096	1.534		0.0696	0.843	0.729	0.926	1.062	1.114		0.0696	0.3165	0.415	0.457	0.6125	0.695
	0.0697	0.851	0.791	0.748	1.094	1.533		0.0697	0.843	0.728	0.925	1.06	1.112		0.0697	0.3165	0.415	0.4565	0.6125	0.695
	0.0698	0.852	0.791	0.747	1.094	1.532		0.0698	0.843	0.727	0.923	1.059	1.112		0.0698	0.3165	0.415	0.457	0.612	0.6945
	0.0699	0.852	0.789	0.746	1.092	1.532		0.0699	0.842	0.727	0.922	1.057	1.11		0.0699	0.317	0.415	0.4565	0.612	0.6945
	0.07	0.853	0.788	0.745	1.092	1.53		0.07	0.842	0.726	0.92	1.055	1.106		0.07	0.3175	0.415	0.456	0.6115	0.694
	0.0701	0.853	0.787	0.744	1.09	1.53		0.0701	0.841	0.726	0.918	1.054	1.106		0.0701	0.318	0.415	0.4555	0.612	0.694
	0.0702	0.854	0.786	0.743	1.088	1.529		0.0702	0.84	0.725	0.915	1.054	1.102		0.0702	0.318	0.415	0.455	0.6115	0.694
	0.0703	0.854	0.784	0.743	1.085	1.527		0.0703	0.84	0.724	0.914	1.054	1.1		0.0703	0.3185	0.4145	0.4545	0.6115	0.6945
	0.0704	0.855	0.783	0.742	1.081	1.527		0.0704	0.841	0.723	0.912	1.053	1.098		0.0704	0.3185	0.414	0.454	0.611	0.6945
	0.0705	0.855	0.782	0.742	1.078	1.526		0.0705	0.842	0.721	0.91	1.054	1.096		0.0705	0.3185	0.4135	0.4535	0.6115	0.695
	0.0706	0.856	0.78	0.742	1.074	1.525		0.0706	0.843	0.719	0.909	1.053	1.094		0.0706	0.3185	0.413	0.453	0.6115	0.6955
	0.0707	0.856	0.778	0.742	1.072	1.525		0.0707	0.843	0.717	0.907	1.053	1.094		0.0707	0.318	0.412	0.4525	0.6115	0.6955
	0.0708	0.857	0.777	0.742	1.07	1.526		0.0708	0.843	0.716	0.906	1.052	1.092		0.0708	0.3185	0.411	0.4525	0.6115	0.6955
	0.0709	0.858	0.776	0.742	1.07	1.526		0.0709	0.842	0.714	0.904	1.053	1.09		0.0709	0.3185	0.41	0.452	0.6105	0.6955
	0.071	0.859	0.776	0.742	1.07	1.526		0.071	0.841	0.714	0.904	1.053	1.09		0.071	0.3185	0.409	0.4515	0.6105	0.6955
	0.0711	0.86	0.775	0.742	1.07	1.526		0.0711	0.839	0.712	0.902	1.054	1.088		0.0711	0.3185	0.4085	0.4515	0.61	0.695
	0.0712	0.86	0.776	0.741	1.07	1.527		0.0712	0.839	0.711	0.902	1.053	1.088		0.0712	0.3185	0.408	0.451	0.6095	0.695
	0.0713	0.86	0.775	0.74	1.069	1.527		0.0713	0.837	0.71	0.9	1.052	1.086		0.0713	0.319	0.408	0.4505	0.609	0.6955
	0.0714	0.86	0.775	0.739	1.069	1.527		0.0714	0.837	0.709	0.898	1.051	1.084		0.0714	0.319	0.4075	0.4505	0.608	0.6955
	0.0715	0.86	0.775	0.738	1.067	1.528		0.0715	0.835	0.708	0.896	1.048	1.082		0.0715	0.3195	0.407	0.45	0.608	0.6955
	0.0716	0.861	0.775	0.737	1.065	1.527		0.0716	0.834	0.707	0.894	1.046	1.08		0.0716	0.3195	0.4065	0.45	0.6075	0.696
	0.0717	0.861	0.774	0.736	1.063	1.527		0.0717	0.832	0.707	0.892	1.043	1.08		0.0717	0.32	0.406	0.449	0.607	0.696
	0.0718	0.861	0.773	0.735	1.06	1.526		0.0718	0.83	0.706	0.89	1.04	1.078		0.0718	0.32	0.4055	0.4485	0.607	0.696
	0.0719	0.861	0.773	0.735	1.058	1.525		0.0719	0.828	0.705	0.888	1.036	1.076		0.0719	0.32	0.4045	0.448	0.607	0.696
	0.072	0.861	0.772	0.735	1.055	1.524		0.072	0.826	0.705	0.886	1.033	1.076		0.072	0.319	0.4035	0.4465	0.6065	0.696
	0.0721	0.862	0.772	0.736	1.054	1.523		0.0721	0.825	0.703	0.884	1.03	1.074		0.0721	0.319	0.403	0.446	0.606	0.6955
	0.0722	0.862	0.771	0.736	1.052	1.523		0.0722	0.824	0.703	0.882	1.026	1.072		0.0722	0.318	0.4025	0.445	0.6055	0.6955
	0.0723	0.862	0.77	0.736	1.052	1.522		0.0723	0.824	0.702	0.88	1.022	1.072		0.0723	0.3175	0.402	0.4445	0.605	0.695
	0.0724	0.862	0.77	0.737	1.051	1.521		0.0724	0.825	0.701	0.879	1.017	1.07		0.0724	0.317	0.402	0.444	0.6045	0.6945
	0.0725	0.862	0.769	0.736	1.05	1.521		0.0725	0.827	0.7	0.878	1.013	1.068		0.0725	0.3165	0.402	0.444	0.604	0.6945
	0.0726	0.861	0.768	0.736	1.049	1.519		0.0726	0.829	0.699	0.877	1.009	1.066		0.0726	0.316	0.402	0.4435	0.604	0.694
	0.0727	0.861	0.768	0.736	1.049	1.518		0.0727	0.83	0.698	0.875	1.007	1.064		0.0727	0.3155	0.402	0.443	0.6035	0.6935
	0.0728	0.861	0.768	0.736	1.048	1.517		0.0728	0.831	0.697	0.874	1.007	1.064		0.0728	0.3155	0.4015	0.443	0.603	0.6935
	0.0729	0.86	0.768	0.736	1.047	1.517		0.0729	0.831	0.696	0.873	1.007	1.062		0.0729	0.315	0.401	0.4425	0.6025	0.6935
	0.073	0.859	0.768	0.736	1.045	1.516		0.073	0.83	0.695	0.871	1.009	1.062		0.073	0.315	0.4005	0.442	0.6025	0.693
	0.0731	0.858	0.768	0.737	1.043	1.515		0.0731	0.828	0.695	0.869	1.011	1.062		0.0731	0.3145	0.3995	0.441	0.603	0.6925
	0.0732	0.857	0.767	0.736	1.04	1.513		0.0732	0.827	0.693	0.867	1.013	1.062		0.0732	0.3145	0.399	0.44	0.603	0.692
	0.0733	0.856	0.766	0.737	1.037	1.512		0.0733	0.826	0.692	0.865	1.014	1.062		0.0733	0.3145	0.398	0.4395	0.603	0.692
	0.0734	0.856	0.766	0.736	1.035	1.511		0.0734	0.824	0.691	0.862	1.013	1.06		0.0734	0.3145	0.398	0.4385	0.603	0.6915
	0.0735	0.855	0.765	0.736	1.034	1.509		0.0735	0.824	0.689	0.86	1.013	1.06		0.0735	0.314	0.397	0.4375	0.603	0.691
	0.0736	0.855	0.764	0.736	1.033	1.507		0.0736	0.824	0.689	0.858	1.011	1.058		0.0736	0.3135	0.3965	0.4365	0.603	0.691
	0.0737	0.855	0.765	0.736	1.034	1.505		0.0737	0.824	0.688	0.857	1.008	1.056		0.0737	0.313	0.3965	0.4355	0.603	0.6905
	0.0738	0.854	0.764	0.736	1.034	1.504		0.0738	0.824	0.688	0.855	1.006	1.056		0.0738	0.3125	0.396	0.4345	0.603	0.691
	0.0739	0.854	0.762	0.736	1.036	1.501		0.0739	0.823	0.687	0.853	1.004	1.056		0.0739	0.3125	0.396	0.4335	0.6025	0.6905
	0.074	0.854	0.761	0.736	1.037	1.499		0.074	0.823	0.685	0.852	1.001	1.058		0.074	0.313	0.3955	0.4325	0.603	0.6905
	0.0741	0.855	0.76	0.736	1.038	1.497		0.0741	0.821	0.683	0.851	1	1.056		0.0741	0.3125	0.3955	0.4315	0.6025	0.6905
	0.0742	0.855	0.759	0.737	1.039	1.495		0.0742	0.821	0.681	0.849	0.998	1.058		0.0742	0.3125	0.3945	0.431	0.602	0.6905
	0.0743	0.855	0.759	0.737	1.04	1.494		0.0743	0.82	0.679	0.848	0.996	1.058		0.0743	0.3125	0.394	0.43	0.602	0.6905
	0.0744	0.855	0.758	0.736	1.041	1.493		0.0744	0.818	0.677	0.846	0.994	1.058		0.0744	0.3125	0.3935	0.43	0.602	0.6905
	0.0745	0.854	0.757	0.735	1.04	1.492		0.0745	0.817	0.676	0.845	0.991	1.058		0.0745	0.3115	0.3925	0.429	0.6025	0.6905
	0.0746	0.854	0.756	0.735	1.039	1.491		0.0746	0.816	0.674	0.844	0.989	1.056		0.0746	0.3105	0.3915	0.429	0.6025	0.6905
	0.0747	0.853	0.755	0.734	1.037	1.49		0.0747	0.816	0.673	0.844	0.985	1.056		0.0747	0.31	0.3905	0.4285	0.603	0.69
	0.0748	0.853	0.753	0.733	1.035	1.489		0.0748	0.815	0.672	0.843	0.984	1.054		0.0748	0.3095	0.39	0.4285	0.603	0.6895
	0.0749	0.852	0.752	0.733	1.032	1.487		0.0749	0.815	0.671	0.842	0.983	1.054		0.0749	0.3085	0.389	0.428	0.603	0.6895
	0.075	0.851	0.75	0.732	1.029	1.485		0.075	0.814	0.67	0.84	0.983	1.052		0.075	0.3075	0.3885	0.4275	0.603	0.689
	0.0751	0.85	0.748	0.732	1.026	1.482		0.0751	0.813	0.668	0.84	0.984	1.05		0.0751	0.3075	0.388	0.4275	0.603	0.6885
	0.0752	0.849	0.747	0.732	1.021	1.48		0.0752	0.812	0.667	0.838	0.987	1.05		0.0752	0.3065	0.3875	0.4265	0.6035	0.6885
	0.0753	0.848	0.745	0.732	1.018	1.478		0.0753	0.812	0.665	0.837	0.99	1.048		0.0753	0.3065	0.3875	0.426	0.6035	0.688
	0.0754	0.847	0.744	0.732	1.013	1.476		0.0754	0.811	0.664	0.836	0.992	1.048		0.0754	0.306	0.387	0.425	0.6035	0.6875
	0.0755	0.847	0.742	0.731	1.01	1.474		0.0755	0.811	0.662	0.834	0.995	1.046		0.0755	0.3065	0.387	0.4245	0.603	0.6875
	0.0756	0.847	0.741	0.731	1.008	1.473		0.0756	0.81	0.661	0.833	0.997	1.046		0.0756	0.3065	0.386	0.424	0.603	0.687
	0.0757	0.848	0.739	0.731	1.007	1.471		0.0757	0.808	0.66	0.832	0.998	1.044		0.0757	0.3065	0.3855	0.423	0.6025	0.687
	0.0758	0.848	0.738	0.73	1.007	1.469		0.0758	0.807	0.659	0.831	0.998	1.044		0.0758	0.307	0.3845	0.4215	0.6015	0.687
	0.0759	0.848	0.736	0.729	1.008	1.468		0.0759	0.805	0.658	0.83	0.998	1.044		0.0759	0.3065	0.384	0.4205	0.601	0.6865
	0.076	0.848	0.735	0.729	1.011	1.467		0.076	0.804	0.657	0.829	0.999	1.044		0.076	0.3065	0.383	0.4195	0.6005	0.686
	0.0761	0.847	0.734	0.728	1.013	1.466		0.0761	0.801	0.656	0.827	0.999	1.044		0.0761	0.306	0.3825	0.419	0.6	0.686
	0.0762	0.847	0.732	0.727	1.016	1.464		0.0762	0.8	0.655	0.826	1	1.042		0.0762	0.3055	0.382	0.4185	0.5995	0.685
	0.0763	0.846	0.731	0.727	1.018	1.462		0.0763	0.798	0.654	0.825	0.999	1.042		0.0763	0.305	0.3815	0.418	0.5995	0.6845
	0.0764	0.845	0.729	0.726	1.02	1.461		0.0764	0.797	0.654	0.823	0.999	1.042		0.0764	0.3045	0.3815	0.4175	0.599	0.684
	0.0765	0.844	0.728	0.726	1.022	1.459		0.0765	0.796	0.653	0.822	0.998	1.042		0.0765	0.304	0.381	0.417	0.599	0.683
	0.0766	0.844	0.726	0.725	1.023	1.457		0.0766	0.794	0.653	0.822	0.998	1.04		0.0766	0.3035	0.3815	0.4165	0.5985	0.6825
	0.0767	0.844	0.725	0.725	1.023	1.455		0.0767	0.791	0.653	0.821	0.997	1.04		0.0767	0.3035	0.381	0.416	0.598	0.6815
	0.0768	0.844	0.722	0.724	1.022	1.454		0.0768	0.788	0.654	0.82	0.996	1.038		0.0768	0.303	0.381	0.415	0.5975	0.6815
	0.0769	0.844	0.721	0.723	1.023	1.452		0.0769	0.786	0.653	0.819	0.996	1.038		0.0769	0.3025	0.3815	0.4145	0.5965	0.6805
	0.077	0.844	0.719	0.723	1.022	1.451		0.077	0.783	0.654	0.818	0.994	1.036		0.077	0.3025	0.3815	0.414	0.596	0.6805
	0.0771	0.844	0.718	0.722	1.023	1.449		0.0771	0.78	0.653	0.816	0.994	1.036		0.0771	0.302	0.3815	0.4135	0.595	0.68
	0.0772	0.844	0.717	0.721	1.023	1.448		0.0772	0.779	0.654	0.815	0.992	1.036		0.0772	0.3015	0.3815	0.413	0.5945	0.6795
	0.0773	0.844	0.716	0.72	1.024	1.446		0.0773	0.778	0.653	0.813	0.991	1.034		0.0773	0.301	0.3815	0.4125	0.594	0.679
	0.0774	0.844	0.716	0.719	1.025	1.444		0.0774	0.779	0.653	0.812	0.99	1.034		0.0774	0.3005	0.381	0.4125	0.5935	0.678
	0.0775	0.844	0.715	0.718	1.026	1.443		0.0775	0.779	0.652	0.81	0.989	1.034		0.0775	0.3	0.3805	0.4125	0.593	0.677
	0.0776	0.845	0.715	0.717	1.027	1.441		0.0776	0.78	0.65	0.809	0.988	1.034		0.0776	0.2995	0.38	0.4125	0.5925	0.676
	0.0777	0.845	0.714	0.716	1.026	1.44		0.0777	0.78	0.649	0.807	0.988	1.034		0.0777	0.299	0.3795	0.4125	0.592	0.675
	0.0778	0.845	0.713	0.715	1.027	1.438		0.0778	0.78	0.648	0.805	0.988	1.034		0.0778	0.2985	0.3795	0.4125	0.5915	0.674
	0.0779	0.845	0.713	0.714	1.027	1.438		0.0779	0.779	0.647	0.803	0.988	1.034		0.0779	0.2985	0.3795	0.4125	0.591	0.673
	0.078	0.846	0.712	0.713	1.027	1.438		0.078	0.777	0.647	0.801	0.989	1.032		0.078	0.298	0.3795	0.4125	0.59	0.672
	0.0781	0.845	0.711	0.713	1.027	1.438		0.0781	0.776	0.646	0.799	0.988	1.034		0.0781	0.2975	0.379	0.4125	0.5895	0.6705
	0.0782	0.846	0.711	0.712	1.027	1.439		0.0782	0.773	0.647	0.797	0.988	1.034		0.0782	0.297	0.379	0.412	0.5885	0.6695
	0.0783	0.845	0.711	0.712	1.027	1.438		0.0783	0.771	0.646	0.796	0.988	1.034		0.0783	0.2965	0.379	0.412	0.5875	0.6685
	0.0784	0.844	0.711	0.71	1.027	1.438		0.0784	0.769	0.646	0.794	0.988	1.034		0.0784	0.2955	0.379	0.411	0.587	0.668
	0.0785	0.844	0.711	0.71	1.026	1.437		0.0785	0.768	0.645	0.793	0.988	1.034		0.0785	0.295	0.379	0.41	0.586	0.6665
	0.0786	0.843	0.711	0.709	1.025	1.437		0.0786	0.767	0.644	0.791	0.987	1.034		0.0786	0.2945	0.3785	0.409	0.585	0.666
	0.0787	0.843	0.71	0.709	1.024	1.436		0.0787	0.766	0.642	0.79	0.986	1.034		0.0787	0.2935	0.3785	0.408	0.5845	0.6655
	0.0788	0.842	0.709	0.709	1.023	1.434		0.0788	0.764	0.641	0.789	0.986	1.034		0.0788	0.293	0.3785	0.4065	0.584	0.665
	0.0789	0.843	0.708	0.709	1.022	1.433		0.0789	0.762	0.639	0.787	0.985	1.036		0.0789	0.2925	0.378	0.4055	0.5835	0.6645
	0.079	0.843	0.707	0.71	1.022	1.432		0.079	0.761	0.637	0.787	0.984	1.036		0.079	0.2925	0.378	0.4045	0.583	0.6645
	0.0791	0.844	0.705	0.71	1.021	1.43		0.0791	0.76	0.636	0.785	0.983	1.036		0.0791	0.292	0.3775	0.403	0.5825	0.664
	0.0792	0.845	0.704	0.71	1.02	1.429		0.0792	0.759	0.635	0.783	0.982	1.036		0.0792	0.2925	0.3765	0.402	0.5825	0.6635
	0.0793	0.844	0.703	0.709	1.019	1.427		0.0793	0.758	0.633	0.781	0.981	1.038		0.0793	0.292	0.376	0.4005	0.582	0.663
	0.0794	0.844	0.703	0.708	1.017	1.425		0.0794	0.756	0.632	0.78	0.981	1.036		0.0794	0.292	0.375	0.3995	0.5815	0.662
	0.0795	0.844	0.705	0.708	1.014	1.424		0.0795	0.755	0.632	0.778	0.98	1.036		0.0795	0.2925	0.374	0.398	0.5815	0.6615
	0.0796	0.844	0.707	0.706	1.01	1.423		0.0796	0.754	0.631	0.776	0.98	1.034		0.0796	0.293	0.3735	0.397	0.581	0.6605
	0.0797	0.844	0.709	0.705	1.006	1.421		0.0797	0.753	0.63	0.774	0.98	1.036		0.0797	0.293	0.373	0.3955	0.5805	0.66
	0.0798	0.844	0.711	0.704	1.001	1.42		0.0798	0.752	0.629	0.772	0.979	1.034		0.0798	0.292	0.3725	0.394	0.58	0.66
	0.0799	0.844	0.714	0.703	0.998	1.417		0.0799	0.751	0.628	0.771	0.978	1.034		0.0799	0.292	0.372	0.3925	0.5795	0.6595
	0.08	0.843	0.715	0.702	0.995	1.416		0.08	0.75	0.626	0.77	0.977	1.032		0.08	0.291	0.371	0.391	0.579	0.6595

## Sheet: Fig2D
Fig2D
	amplitude of a wave (mV)
	-2.1			-0.8			0.4			1.9			2.9
	WT	Hetero	KO	WT	Hetero	KO	WT	Hetero	KO	WT	Hetero	KO	WT	Hetero	KO
	0.046	0.077	0.004	0.457	0.382	0.134	0.722	0.652	0.117	0.907	0.954	0.136	1.229	1.364	0.142
	0.041	0.048	0.0003	0.478	0.339	0.06	0.838	0.573	0.08	0.976	0.75	0.073	1.202	0.908	0.009
	0.061	0.095	0.02	0.596	0.556	0.092	0.896	0.782	0.119	1.278	0.948	0.137	1.048	1.006	0.134
	0.021	0.073	0.033	0.536	0.552	0.069	0.798	0.701	0.109	0.898	0.892	0.1	0.96	0.936	0.152
	0.105	0.068	0.012	0.501	0.54	0.103	0.653	0.82	0.114	0.825	0.936	0.167	0.992	0.952	0.178
	Implicit time of a wave (mV)
	-2.1			-0.8			0.4			1.9			2.9
	WT	Hetero	KO	WT	Hetero	KO	WT	Hetero	KO	WT	Hetero	KO	WT	Hetero	KO
	23	26.3	17.8	21.8	22.6	18.1	12.6	10.5	11.3	6.7	5.8	5.9	4.6	4.3	4.3
	22.7	21.2	14.5	23.1	21.2	22.8	11.3	10.4	11.6	5.9	6	6.5	4.3	4.3	4.6
	20.7	19.4	11.9	22.5	21.9	20.4	11	10.7	10.2	4.4	6.3	5.7	6.1	4.7	4.1
	20.5	21.7	23.8	23.5	23.5	21.3	11.6	11.3	17.2	6.2	6.3	5.7	4.5	4.5	4.2
	25.3	23	18.5	20.7	20.8	20.4	10.5	10.6	11.5	5.7	5.9	5.5	4.3	4.4	4
	amplitude of b wave (mV)
	-2.1			-0.8			0.4			1.9			2.9
	WT	Hetero	KO	WT	Hetero	KO	WT	Hetero	KO	WT	Hetero	KO	WT	Hetero	KO
	0.884	0.534	0.698	1.195	1.255	1.155	1.567	1.659	1.232	1.969	2.22	1.33	2.909	3.136	1.574
	1.132	0.952	0.66624	2.156	1.557	0.95	2.606	1.919	1.021	2.844	2.193	1.164	3.21	2.417	1.239
	1.388	1.414	0.804	2.378	2.147	1.17	2.737	2.416	1.265	3.354	2.61	1.425	2.955	2.662	1.594
	1.529	1.331	0.792	2.442	2.177	1.127	2.766	2.404	1.214	2.894	2.594	1.378	2.855	2.5	1.544
	1.114	1.526	1.024	1.852	2.329	1.409	1.969	2.611	1.553	2.17	2.722	1.589	2.494	2.601	1.613
	Implicit time of a wave (mV)
	-2.1			-0.8			0.4			1.9			2.9
	WT	Hetero	KO	WT	Hetero	KO	WT	Hetero	KO	WT	Hetero	KO	WT	Hetero	KO
	67.4	45	64.9	60.8	35.5	52.8	50.1	31.8	47.7	45.9	29.8	68.4	42.3	27.6	65.2
	68.2	53.3	65.6	46.1	36.7	57.9	40.6	32.9	57.3	36.3	31.9	75.8	33	28.4	74
	58.9	55.2	57.4	45.2	37.6	52.2	37.2	34.2	48.7	28.7	32.3	69.2	34.2	29.3	64.3
	60.8	59.8	61.1	45.2	40.1	50.3	39.9	37.3	48.1	35.9	35.3	51.8	35.6	32	50.9
	51.7	59.3	56.7	33.7	37.9	40.9	30.5	36.1	49.3	28.3	34.4	33.5	26.8	29.3	67.6

## Sheet: Fig3B
Fig 3B
ONL thickness (um)
	2w		3w		10w
	WT	KO	WT	KO	WT	KO
	41.2164	44.8574	53.0019	45.6603	47.8778	23.2009
	41.6614	51.5764	54.7196	46.4869	38.6857	20.3341
	54.0983	47.2518	48.1412	48.2071	44.6919	15.3412
	51.0138	51.9041	53.4823	41.4814	44.2262	16.9789
	61.0719	56.6868	52.8273	37.8138	46.9125	16.298
	52.6876	57.2494	48.754	40.655	51.7931
			50.626	30.3913	47.989
			53.2581
			50.1609

## Sheet: Fig3D
Fig3D
Number of TUNEL psitive cells
	WT	KO
	6	87
	6	111
	5	118
	7	115
	1	121

## Sheet: Fig3E
Fig3H
Adipor1 mRNA
	WT	Het	KO
	1.07613	0.506143	0.0684295
	1.00386	0.519242	0.0683532
	0.942532	0.540719	0.0565798
	0.977479	0.547183	0.0648224

## Sheet: Fig3G
Fig3G
Rhodopsin protein expression
	Rhodopsin				a tubulin				Rhodopsin/a-tubulin
	82674.2	93186.8	14664.9		11635.4	10694.8	8478.17		7.1054	8.71328	1.72972
	78026.7	79554.8	25727.1		9440.39	8771.27	8661.25		8.2652	9.06994	2.97037
	86966.7	92853.9	19886.3		9637.2	13183.1	14865.8		9.02406	7.04338	1.33772

[truncated: 15 more sheets: Fig3H, Fig3I, Fig3J, Fig3L, Fig3M, Fig4B, Fig4C, Fig4D, Fig4F, Fig5A, Fig5B, Supplemental Fig1A, Supplemental Fig1B, Supplemental Fig2, Supplemental Fig3]
